# Supplementary material for: Virulence during Newcastle Disease Viruses Cross Species Adaptation
Source: Viruses. 2021 Jan 15;13(1):110. doi: 10.3390/v13010110 (PMC7830468; doi:10.3390/v13010110)
Supplement: Supplementary file 1 [file viruses-13-00110-s001.zip]

Archive with 5 entries (3 files):
- viruses-1042536-supplementary/
- viruses-1042536-supplementary/supplementary-revised/
- viruses-1042536-supplementary/supplementary-revised/Supplementary Figure 1.docx
- viruses-1042536-supplementary/supplementary-revised/Supplementary Figure 2.docx
- viruses-1042536-supplementary/supplementary-revised/Supplementary Table 1.xlsx
