# Supplementary material for: Virulence during Newcastle Disease Viruses Cross Species Adaptation
Source: Viruses. 2021 Jan 15;13(1):110. doi: 10.3390/v13010110 (PMC7830468; doi:10.3390/v13010110)
Supplement: Supplementary file 1 [file viruses-13-00110-s001.zip › viruses-1042536-supplementary/supplementary-revised/Supplementary Table 1.xlsx]

## Sheet: Sheet1
Information on genotype, accession numbers, hosts, country, isolate name, year of isolation and sequences corresponding to Figure 4
Genotyte	Acession	Host	Country	Isolate	Year	Sequence
I.1.1	AF217084	chicken	Australia	Queensland_V_4	1966	ATGGGCTCCAGATCTTCTACCAGGATCCCAGTACCTCTTATGCTGACCGTCCGAGTCATGTTGGCACTGAGTTGCGTCTGTCCGACCAGCGCCCTTGATGGCAGGCCTCTTGCAGCTGCAGGGATTGTGGTAACAGGAGACAAAGCAGTCAACATATACACCTCATCTCAGACAGGGTCAATCATAATCAAGTTACTCCCAAATATGCCCAAGGATAAAGAGGCGTGTGCAAAAGCCCCGTTGGAGGCATACAACAGGACATTGACTACTTTGCTCACCCCCCTTGGTGATTCTATCCGTAGGATACAAGAGTCTGTGACCACGTCCGGAGGAGGGAAACAGGGACGTCTTATAGGCGCCATTATCGGTGGTGTAGCTCTCGGGGTTGCAACCGCTGCA…
I.1.1	AY935490	chicken	Australia	2_1334	2002	ATGGGCTTCAGATCCTCTACCAGGATCTCAGTACCTCTTATGCTGACCGTTCGATTCATGTTGGCACTGAGTTGCGTCTGTCCGACCAGCGCCCTTGATGGCAGGCCTCTTGCAGCTGCAGGGATTGTGGTAACAGGAGACAAAGCAGTCAACATATACACCTCATCCCAGACAGGGTCAATCATAATCAAGTTACTCCCAAATATGCCCAAGGATAAAGAGGCGTGTGCAAAAGCCCCATTGGAGGCATACAACAGAACATTGACTACTCTACTCACCCCTCTTGGTGATTCTATCCGTAGGATACAAGAGTCTGTGACCACGTCCGGAGGAAGGAGACAGAGGCGTTTTATAGGCGCCATTATCGGTGGTGTAGCTCTCGGGGTGGCAACCGCTGCA…
I.1.1	AY935495	chicken	Australia	99_868_hi	1999	ATGGGCTTCAGATCCTCTACCAGGATCTCAGTACCTCTTATGCTGACCGTTCGAGTCATGTTGGCATTGAGTTGCGTCTGTCCGACCAGCGCCCTTGATGGCAGGCCTCTTGCAGCTGCAGGGATTGTGGTAACAGGAGACAAAGCAGTCAACATATACACCTCATCTCAGACAGGGTCAATCATAATCAAGTTACTCCCAAATATGCCCAAGGATAAAGAGGCGTGTGCAAAAGCCCCGTTGGAGGCATACAACAGGACATTGACTACTCTACTCACCCCTCTTGGTGATTCTATCCGTAGGATACAAGAGTCTGTGACCACGTCCGGAGGAAGGAGACAGGGGCGTCTTATAGGCGCCATTATCGGTGGTGTAGCTCTCGGGGTGGCAACCGCTGCA…
I.1.1	M24693	chicken	Australia	Queensland	1966	ATGGGCTCCAGATCTTCTACCAGGATCCCAGTACCTCTTATGCTGACCGTCCGAGTCATGTTGGCACTAAGTTGCGTCTGTCCGACCAGCGCCCTTGATGGCAGGCCTCTTGCAGCTGCAGGGATTGTGGTAACAGGAGACAAAGCAGTCAACATATACACCTCATCTCAGACAGGGTCAATCATAATCAAGTTACTCCCAAATATGCCCAAGGATAAAGAGGCGTGTGCAAAAGCCCCGTTGGAGGCATACAACAGGACATTGACTACTTTGCTCACCCCCCTTGGTGATTCTATCCGTAGGATACAAGAGTCTGTGACCACGTCCGGAGGAGGGAAACAGGGACGTCTTATAGGCGCCATTATCGGTGGTGTAGCTCTCGGGGTTGCAACCGCTGCA…
I.1.2.1	AY562991	chicken	Ireland	Ulster	1967	ATGGGCTCCAGATCTTCTACCAGGATCCCAGTACCTCTGATGCTGACCGTCCGGGTCGCGCTGGAACTGAGTTGCGTCTGTCCGACAAGCTCCCTTGATGGCAGGCCTCTTGCAGCTGCAGGGATTGTGGTGACAGGAGACAAAGCAGTCACCATTTCCACCTCATCTCAGACAGGGTCAATCATAGTCAAGTTACTCCCAAATTTGCCCAAAGATAAAGAGGCGTTTGCAAAAGCCCCGCTGGAGGCGTTCAACAGGACATTGACTACTTGGCTCACCCCCCTTGGTGATTCTATCCGTAGGATACAAGAGTCTGTGACTACATCTGGAGGAGGGAAACAGGGACGCCTTATAGGCGCCATTATCGGCGGTGCAGCTCTCGGGGTTGCAACCGCTGCA…
I.1.2.1	KX352834	gull	Russia	Tyva_14	2014	ATGGGCTCCAGATCCTCTACCAAGATTCCAGTATCTCCGATACTGACTATCCAATTCATGCTAGCACTGAGCTACGTCTGTCCGACTGGCTCTCTTGATGGGAGGCCTCTTGCAGCTGCAGGAATTGTGGTAACAGGAGACAAAGCGGTCAACATATACACCTCATCTCAGACAGGGTCAATCGTGGTCAAGTTACTCCCAAACATGCCCAGAGACAAGGAGGCGTGTGCAAAATCCCCACTAGAGGCGTACAACAGAACATTGACTACTTTACTTACCCCCCTTGGTGATTCTATCCGTAGGATACAGGAGTCTGTGACCACATCTGAAGGAGGGAAACAGGGGCGCCTCATAGGCGCCATTATCGGTGGTGTAGCTCTCGGGGTTGCAACTGCTGCA…
I.1.2.2	AB465607	chicken	Japan	Ishi	1962	ATGGGCTCCAGATCTTCTACCAGGATCCCAGTACCTCTGATGCTGACCGTCCGATTTGTGCTGGCACTGAGTTGCATCTGTCCGACTAGCTCCCTTGATGGCAGGCCTCTTGCAGCTGCAGGGATTGTGGTAACAGGAGACAAAGCAGTCAACATATACACCTCATCTCAGACAGGGTCAATCATAGTCAAGTTACTCCCAAATATGCCCAAAGATAAAGAGGCGTGTGCAAAAGCCCCGTTGGAGGCGTACAACAGGACATTGACCACTTTGCTCACCCCCCTTGGTGATTCTATCCGTAGGATACAAGAGTCCGTGACCACATCTGGAGGAGGGAAACAAGGACGCCTTATAGGCGCCATTATCGGTGGTGCAGCTCTCGGGGTTGCAACCGCTGCA…
I.2	AY965079	duck	Russia	FarEast_2713	2001	ATGGGCTCCAGATCTTCTACCAGGATCCCAGTACCTCTGATGCTGACTGTTCGGGTCGCGCTGGCACTGTGTTGCGTCCGTCTGACAAGCTCCCTTGATGGCAGGCCTCTTGCAGCTGCAGGGATTGTGGTAACAGGAGACAAAGCAGTCAACATATACACCTCATCCCAGACAGGGTCGATCATAGTCAAGTTACTCCCCAATATGCCCAAGGACAAAGAGGCATGTGCAAAAGCCCCGTTGGAGGCGTACAACAGGACATTGACTACTCTGCTCACCCCCCTTGGTGATTCTATCCGTAGGATACAAGAGTCCGTGACTACATCTGGAGGAGGGAAACAGGGACGCCTTATAGGCGCTATTATCGGTGGTGCGGCTCTCGGGGTTGCAACCGCTGCA…
II	AF077761	chicken	USA	Lasota	1946	ATGGGCTCCAGACCTTCTACCAAGAACCCAGCACCTATGATGCTGACTATCCGGGTTGCGCTGGTACTGAGTTGCATCTGTCCGGCAAACTCCATTGATGGCAGGCCTCTTGCAGCTGCAGGAATTGTGGTTACAGGAGACAAAGCCGTCAACATATACACCTCATCCCAGACAGGATCAATCATAGTTAAGCTCCTCCCGAATCTGCCCAAGGATAAGGAGGCATGTGCGAAAGCCCCCTTGGATGCATACAACAGGACATTGACCACTTTGCTCACCCCCCTTGGTGACTCTATCCGTAGGATACAAGAGTCTGTGACTACATCTGGAGGGGGGAGACAGGGGCGCCTTATAGGCGCCATTATTGGCGGTGTGGCTCTTGGGGTTGCAACTGCCGCA…
II	EU289028	turkey	USA	VG_GA	1989	ATGGGCTCCAGACCTTCTACCAAGAACCCAGCACCTATGATGCTGACTATCCGGGTCGCGCTGGTACTGAGTTGCATCTGTCCGGCAAACTCCATTGATGGCAGGCCTCTTGCAGCTGCAGGAATTGTGGTTACAGGAGACAAAGCAGTCAACATATACACCTCATCCCAGACAGGATCAATCATAGTTAAGCTCCTCCCGAATCTGCCCAAGGATAAGGAGGCATGTGCGAAAGCCCCCTTGGATGCATATAACAGGACATTGACCACTTTGCTCACCCCCCTTGGTGACTCTATCCGTAGAATACAAGAGTCTATGACTACATCTGGAGGGGGGAGACAGGGGCGCCTTATAGGCGCCATTATTGGCGGTGTGGCTCTTGGGGTTGCAACTGCCGCA…
II	GU978777	chicken	USA	TX_GB	1948	ATGGGCCCCAGACCCTCTACCAAGAACTCAGCACCTATGATGCTGACTGTCCGAGTCGCGCTGGTACTGAGTTGCATCTGTCCGGCAAACTCTATTGATGGCAGGCCTCTTGCGGCTGCAGGAATTGTGGTAACAGGAGATAAAGCAGTCAACATATACACCTCATCCCAGACAGGATCAATCATAGTTAAGCTCCTCCCGAACCTGCCCAAGGATAAGGAGGCATGTGCGAAAGCCCCCTTGGATGCATACAACAGGACATTGACCACTTTGCTCACCCCCCTTGGTGACTCTATCCGTAGGATACAAGAGTCTGTAACTACATCTGGAGGGAGGAGACAGAAACGATTTATAGGCGCCATTATTGGCGGTGTGGCTCTTGGGGTTGCAACTGCTGCA…
II	JN863121	chicken	USA	New_Jersey_Roakin	1948	ATGGGCCCCAGACCTTCTACCAAGAACCCAACACCTATGATGCTGACTGTCCGGGTCGCGCTGGTACTGAGTTGCATCTGTCCGGCAAACTCCATTGATGGCAGGCCTCTTGCGGCTGCAGGAATTGTGGTAACAGGAGACAAAGCAGTCAACATATACACCTCATCCCAGACAGGATCAATCATAGTTAAGCTCCTCCCAAACCTGCCCAAGGATAAGGAGGCATGTGCGAAAGCCCCCTTGGATGCATACAACAGGACATTGACCACTTTGCTCACCCCCCTTGGTGACTCTATCCGTAGGATACAAGAGTCTGTAACTACATCTGGAGGGAGGAGACAGAAACGCTTTATAGGCGCCATTATTGGCGGTGTGGCTCTTGGGGTGGCAACTGCTGCA…
II	JN872151	chicken	USA	Hitchner_B1	1947	ATGGGCTCCAGACCTTCTACCAAGAACCCAGCACCTATGATGCTGACTATCCGGGTCGCGCTGGTACTGAGTTGCATCTGTCCGGCAAACTCCATTGATGGCAGGCCTCTTGCAGCTGCAGGAATTGTGGTTACAGGAGACAAAGCAGTCAACATATACACCTCATCCCAGACAGGATCAATCATAGTTAAGCTCCTCCCGAATCTGCCCAAGGATAAGGAGGCATGTGCGAAAGCCCCCTTGGATGCATACAACAGGACATTGACCACTTTGCTCACCCCCCTTGGTGACTCTATCCGTAGGATACAAGAGTCTGTGACTACATCTGGAGGGGGGAGACAGGGGCGCCTTATAGGCGCCATTATTGGCGGTGTGGCTCTTGGGGTTGCAACTGCCGCA…
II	KP939090	chicken	USA	California_119144_NAP_H7_	1944	ATGGGCTCCAGACCTTCTACCAAGATCTCAGCACCTATGATGCTGACTATCCGGGTCGCGTTGGTACTGAGTTGCATCTGTCCGGCAAACTCCATTGACGGCAGGCCTCTTGCGGCTGCAGGGATTGTGGTAACAGGAGACAAAGCAGTCAACATATACACTTCATCCCAGACAGGATCAATCATAGTTAAGCTCCTCCCAAATATGCCCAAGGATAAGGAGGCATGTGCAAAAGCCCCCTTGGATGCATACAACAGGACATTGACCACTTTGCTCACCCCCCTTGGTGACTCTATCCGTAGGATACAAGAGTCTGTGACTACATCTGGAGGGAGGAGACAGAGGCGCTTTATAGGTGCCATTATCGGCGGTGTGGCTCTTGGGGTTGCAACTGCTGCA…
II	KT445901	chicken	Palestine	Komarov	1945	ATGGGCCCCAGACCTTCTACCAAGAACCCAACACCTATGATGCTGACTGTCCGGGTCGCGCTGGTACTGAGTTGCATCTGTCCGGCAAACTCCATTGATGGCAGGCCTCTTGCGGCTGCAGGAATTGTGGTAACAGGAGACAAAGCAGTCAACATTTACACCTCATCCCAGACAGGATCAATCATAGTTAAGCTCCTCCCAAACCTGCCCAAGGATAAGGAGGCATGTGCGAAAGCCCCCTTGGATGCATACAACAGGACATTGACCACTTTGCTCACCCCCCTTGGTGACTCTATCCGTAGGATACAAGAGTCTGTAACTACATCTGGAGGGAGGAGACAGAAACGCTTTATAGGCGCCATTATTGGCGGTGTGGCTCTTGGGGTGGCAACTGCTGCA…
II	X04719	chicken	USA	Beaudette_C	1945	ATGGGCCCCAGACCTTCTACCAAGAACCCAGTACCTATGATGCTGACTGTCCGAGTCGCGCTGGTACTGAGTTGCATCTGTCCGGCAAACTCCATTGATGGCAGGCCTCTTGCGGCTGCAGGAATTGTGGTAACAGGAGACAAAGCAGTCAACATATACACCTCATCCCAGACAGGATCAATCATAGTTAAGCTCCTCCCAAACCTGCCCAAGGATAAGGAGGCATGTGCGAAAGCCCCCTTGGATGCATACAACAGGACATTGACCACTTTGCTCACCCCCCTTGGTGACTCTATCCGTAGGATACAAGAGTCTGTAACTACATCTGGAGGGAGGAGACAGAAACGCTTTATAGGCGCCATTATTGGCGGTGTGGCTCTTGGGGTTGCAACTGCTGCA…
III	EF201805	avian	India	Mukteswar	1940	ATGGGCCCCAGATCTTCTACCAGGATCCCAGTACCTCTAATGCTGACCATACGGATCACGCTGGCACTGAGTTATGTCCGTCTGACAAGTTCTCTTGATGGCAGGCCTCTTGCAGCCGCAGGGATCGTGGTAACAGGGGATAAAGCAGTTAACATATACACCTCATCCCAGACAGGGTCAATCATAGTCAAGTTACTCCCAAATATGCCCAAGGACAAAGAGGCATGTGCAAAAGCCCCATTGGAGGCTTACAACAGGACACTGACTACTTTGCTTACCCCCCTTGGTGATTCTATCCGCAGGATACAAGAGTCTGTGACTACATCCGGAGGAAGGAGACAGAGACGCTTTATAGGTGCCATTATTGGCAGTGTAGCTCTAGGGGTTGCAACAGCTGCA…
III	GU182327	chicken	Pakistan	SPVC_Karachi_1	1974	ATGGGCCCCAGATCTTCTACCAGGATCCCAGTACCTCTAATGCTGACCATACGGATCACGCTGGCACTGAGTTATGTCCGTCTGACAAGTTCTCTTGATGGCAGGCCTCTTGCAGCCGCAGGGATCGTGGTAACAAGGGATAAAGCAGTTAACATATACACCTCATCCCAGACAGGGTCAATCATAGTCAAGTTACTCCCAAATATGCCCAAGGACAAAGAGGCATGTGCAAAAGCCCCATTGGAGGCTTACAACAGGACACTGACTACTTTGCTTACCCCCCTTGGTGATTCTATCCGCAGGATACAAGAGTCTGTGACTACATCCGGAGGAAGGAGACAGAGACGCTTTATAGGTGCCATTATTGGCAGTGTAGCTCTAGGGGTTGCAACAGCTGCA…
III	MH996904	pigeon	Bulgaria	Novo_Selo_1161	1995	ATGGACCCCAGATCTTCTACCAGGATCCCAGTACCTCTAATGCTGACCATACGGATCACGCTGGCACTGAGTTATGTCCGTCTGACAAGTTCTCTTGATGGCAGGCCTCTTGCAGCCGCAGGGATCGTGGTAACAGGGGATAAAGCAGTTAACATATACACCTCATCCCAGACAGGGTCAATCATAGTCAAGTTACTCCCAAATATGCCCAAGGACAAAGAGGCATGTGCAAAAGCCCCATTGGAGGCTTACAACAGGACACTGACTACTTTGCTTACCCCCCTTGGTGATTCTATCCGCAGGATACAAGAGTCTGTGACTACATCCGGAGGAAGGAGACAGAGACGCTTTATAGGTGCCATTATTGGCAGTGTAGCTCTAGGGGTTGCAACAGCTGCA…
IV	AY741404	Fowl	UK	Herts	1933	ATGGGCTCCAGATCTTCTACCAGGATCCCGGTTCCTCCAATGCTGATCATCCGAATTGTGCTGACGCTGAGTTGTATCCGTCTGACAAGCTCTCTTGATGGCAGGCCTCTTGCAGCTGCAGGGATCGTGGTAACAGGAGATAAAGCAGTCAACATATACACCTCATCCCAGACAGGGTCAATCATAGTCAAGTTACTCCCAAATATGCCCAAGGACAAAGAGGCGTGTGCAAAAGCCCCATTGGAGGCATACAACAGGACACTGACTACTTTGCTCACCCCCCTTGGTGATTCTATCCGCAGGATACAAGAGTCTGTGACTACTTCCGGAGGAAGGAGACAGAGACGCTTTATAGGTGCCATTATCGGCAGTGTAGCTCTTGGGGTTGCAACAGCTGCA…
IV	EU293914	_	Italy	Italien	1944	ATGGGCTCCAGATCTTCTACCAGGATCCCGGTACCTCTAATGCTGATCATCCGAATTGCGCTGACACTGAGCTGTATCCGTCTGACAAGCTCTCTTGATGGCAGGCCTCTTGCAGCTGCAGGGATCGTGGTAACAGGAGATAAAGCAGTCAACATATACACCTCATCCCAGACAGGGTCAATCATAGTCAAGTTACTCCCAAATATGCCCAAGGACAAAGAGGCGTGTGCAAAAGCCCCATTAGAGGCATACAACAGGACACTGACTACTTTGCTCACCCCCCTTGGCAATTCTATCCGCAGGATACAAGAGTCTGTGACTACTTCCGGAGGAAGGAGACAGAGACGCTTTATAGGTGCCATTATCGGCAGTGTAGCTCTTGGGGTTGCAACAGCTGCA…
IV	MH092820	duck	Nigeria	Vom_1980_N55_	1980	ATGGGCTTCAGATCTTCTACCAGGGTCTCGGTACCCCCAATGCTGATCATCCGAATTGCACTGACACTGAGCTGTATCCGTCTGACAAGCTCTCTTGATGGCAGGCCTCTTGCGGCTGCAGGGATCGTGGTAACAGGAGATAAAGCGGTCAACATATATACCTCATCTCAGACGGGGTCAATCATAGTCAAGCTACTCCCAAACATGCCCAAAGACAAGGAGGTATGTGCAAAAGCCCCATTGGAGGCGTACAACAAGACACTGACCACTCTGCTTACCCCTCTTGGTGATTCTATCCGCAGGATACAAGAGTCTGTGACTAGTTCCGGAGGAAGGAGGCAGAGACGCTTTATAGGTGCCATTATCGGCGGTGTAGCTCTTGGGGTTGCAACAGCTGCA…
IV	MH996897	chicken	Nigeria	Kano_N52_899	1973	ATGGGCTCCAGATCTTCTACCAGGATCCCGGTACCTTCAATGCTGATCATCCCAATTGCGCTGACACTGAGTTGCATCCGTCTGGCAAGTTCTCTTGATGGCAGGCCCCTTGCAGCTGCAGGGATCGTGGTGACAGGAGATAAAGCAGTCAACATATACACCTCATCCCAGACAGGGTCAATCATAGTCAAGTTACTCCCAAATATGCCCAAGGACAAAGAGGCGTGTGCAAAGGCCCCATTGGAGGCATACAATAAGACACTGACTACTTTGCTTACCCCCCTTGGTGATTCTATCCGCAGGATACAAGAGTCTGTGACTACTTCCGGAGGAAGGAGACAGAGACGCTTTATAGGTGCCATTATCGGCGGTGTAGCTCTTGGGGTTGCAACAGCTGCA…
IV	MH996900	pullet	Bulgaria	Plovdiv_1153	1959	ATGGGCTCCAGATCTTCTACCAGGATCCCGGTTCCTTTAATGCTGATCATCCGAACTGTGCTGACACTGAGCTGTATCCGTCTGACAAGCTCTCTTGACGGCAGGCCTCTTGCAGCTGCAGGGATCGTGGTGACAGGGGACAAGGCAGTCAACATATACACCTCATCCCAAACAGGGTCAATCATAGTCAAGTTACTCCCAAATATGCCCAAGGATAAAGAGGCGTGTGCAAAAGCCCCATTAGAGGCATACAACAGGACGCTGACTACTTTGCTCACCCCCCTTGGTGACTCTATCCGCAGAATACAAGAGTCTGTGACTACTTCCGGAGGAAGGAGACAGAGACGCTTTATAGGTGCCGTTATCGGCAGTGTAGCTCTTGGAGTTGCAACAGCTGCA…
IV	MH996952	chicken	Nigeria	Ibadan_VRD_Ibadan_2	1973	ATGGGCTCCAGATCTTCTACCAGGATCCCGGTTCCTCCAATGCTGATCATCCGAATTGTGCTGACGCTGAGTTGTATCCGTCTGACAAGCTCTCTTGATGGCAGGCCTCTTGCAGCTGCAGGGATCGTGGTAACAGGAGATAAAGCAGTCAACATATACACCTCATCCCAGATAGGGTCAATCATAGTCAAGTTACTCCCAAATATGCCCAAGGACAAAGAGGCGTGTGCAAAAGCCCCATTGGAGGCATACAACAGGACACTGACTACTTTGCTCACCCCCCTTGGTGATTCTATCCGCAGGATACAAGAGTCTGTGACTACTTCCGGAGGAAGGAGACAGAGACGCTTTATAGGTGCCATTATCGGCAGTGTAGCTCTTGGGGTTGCAACAGCTGCA…
IX	AF458009	chicken	China	FJ_1	1985	ATGGGCCCCAAATCTTCTACCAATGTCCCAGCACCTCTGATGCTGACCGTCAGGATTGCGCTGGCACTGAGCTGTGTCCGTCTGACAAATTCTCTCGATGGAAGGCCTCTTGCAGCTGCAGGGATTGTAGTAACGGGAGACAAAGCAGTCAACATATACACCTCATCTCAGACAGGGTCAATAATAGTCAAGTTACTCCCAAATATGCCTAAGGATAAAGAGGCGTGTGCAAAAGCCCCGTTGGAGGCATACAACAGGACACTGACTACTTTGCTCACCCCCCTTGGTGATTCTATCCGCAGGATACAAGAGTCTGCGACTACGTCCGGAGGAAGGAGGCAGAGACGCTTTATAGGTGCCATTATCGGCAGTGTAGCTCTTGGGGTTGCCACAGCTGCA…
IX	FJ436302	chicken	China	F48E8	1948	ATGGGCCCCAAATCTTCTACCAATGTCCCAGCACCTCTGATGCTGACCGTCAGGATTGCGCTGGCACTGAGCTGTGTCCGTCTGACAAATTCTCTCGATGGAAGGCCTCTTGCAGCTGCAGGGATTGTAGTAACGGGAGACAAAGCAGTCAACATATACACCTCATCTCAGACAGGGTCAATAATAGTCAAGTTACTCCCAAATATGCCTAAGGATAAAGAGGCGTGTGCAAAAGCCCCGTTGGAGGCATACAACAGGACACTGACTACTTTGCTCACCCCCCTTGGTGATTCTATCCGCAGGATACAAGAGTCTGCGACTACGTCCGGAGGAAGGAGGCAGAGACGCTTTATAGGTGCCATTATCGGCAGTGTAGCTCTTGGGGTTGCCACAGCTGCA…
IX	FJ436305	chicken	China	JS_1	1997	ATGGGCCCCAAATCTTCTACCAATGTCCCAGCACCTCTGATGCTGACCGTCAGGATTGCGCTGGCACTGAGCTGTGTCCGTCTGACAAATTCTCTCGATGGAAGGCCTCTTGCAGCTGCAGGGATTGTAGTAACGGGAGACAAAGCAGTCAACATATACACCTCATCTCAGACAGGGTCAATAATAGTCAAGTTACTCCCAAATATGCCTAAGGATAAAGAGGCGTGTGCAAAAGCCCCGTTGGAGGCATACAACAGGACACTGACTACTTTGCTCACCCCCCTTGGTGATTCTATCCGCAGGATACAAGAGTCTGCGACTACGTCCAGAGGAAGGAGGCAGAGACGCTTTATAGGTGCCATTATCGGCAGTGTAGCTCTTGGGGTTGCCACAGCTGCA…
IX	M24700	_	Australia		1932	ATGGGCCCCAGATCTTCTACCAGGATCCCAATACCTCTGATGTTGACCATCCGGATCGCGCTGGCACTGAGTTGTGTCCATCTGGCAAGTTCTCTTGATGGCAGGCCTCTTGCAGCTGCAGGGATCGTGGTAACAGGGGATAAAGCAGTCAACATATACACCTCATCCCAGACAGGGTCAATCATAGTCAAGTTACACCCAAATATGCCCAAGGATAAAGAGGCGTGTGCAAAAGCCCCGTTGGAGGCATACAACAGGACACTGACTACTTTGCTCACCCCCCTTGGTGATTCTATCCGCAGGATACAAGAGTCTGTGACTACATCCGGAGGAAGGAGACAGAAACGCTTTATAGGTGCTATTATCGGCAGTGTAGCTCTTGGGGTTGCAACAGCTGCA…
IX	M24701	chicken	Japan	MIY_51	1951	ATGGCCTCCAGATCTTCTACCAGGATCCCAGCACCCCTGATGCTGACCATCTGGATCGCGCTGGCACTGGGTTGTGTCCGTCTGACAAGTTCTCTTGATGGCAGGCCTCTTGCAGCTGCAGGGATCGTGGTAACAGGGGATAAGGCAGTTAACATATACACCTCATCCCAGACAGGGTCAATCATAATCAAGTTACTTCCAAATATGCCCAAGGATAAAGAGGCGTGTGCAAAAGCCCCGTTGGAGGCGTACAACAGGACACTAACTACTTTGCTCACCCCCCTTGGTGATTCTATCCGCAGGATACAAGAGTCTGTGACTACATCCGGAGGAAGGAGACAGAGACGCTTTATAGGTGCCATTATCGGTAGTGTAGCTCTTGGGGTTGCAACAGCTGCA…
IX	MF278924_1	chicken	China	FS_SS_N	1997	ATGGGCCCCAAATCTTCTACCAATGTCCCAGCACCTCTGATGCTGACCGTCAGGATTGCGCTGGCACTGAGCTGTGTCCGTCTGACAAATTCTCTCGATGGAAGGCCTCTTGCAGCTGCAGGGATTGTAGTAACGGGAGACAAAGCAGTCAACATATACACCTCATCTCAGACAGGGTCAATAATAGTCAAGTTACTCCCAAATATGCCTAAGGATAAAGAGGCGTGTGCAAAAGCCCCGTTGGAGGCATACAACAGGACACTGACTACTTTGCTCACCCCCCTTGGTGATTCTATCCGCAGGATACAAGAGTCTGCGACTACGTCCGGAGGAAGGAGGCAGAGACGCTTTGTAGGTGCCATTATCGGCAGTGTAGCTCTTGGGGTTGCCACAGCTGCA…
UNCL2	GU187941	chicken	India	Namakkal_Tamil_Nadu	1987	ATGGGCTCCAGATCTTCTACCAGGACCCCAGCACATCTAGTGCTGATCATCCGAACTGCATTGACACTGAGCTGGATCCGTCTGGCAAACTCTCTTGATGGCAGGCCCCTTGCAGCTGCAGGAATCGTAGTAACGGGAGATAAAGCAGTCAACATCTACACCTCATCCCAGACAGGTTCAATCATAGTCAAGTTACTTCCGAGTATGCCCAAGGATAAAGAGGCGTGTGCAAAAGCTCCATTGGAGGCATATAACAGGACGCTGACCACTTTGCTCACTCCCCTTGGTGACTCTATCCGCAGGATACAAGAATCTGTGACCACATCCGGAGGGAGGAGACAGAGACGCTTTATAGGTGCTGTTATTGGCAGTGTAGCTCTTGGGGTCGCAACAGCTGCA…
UNCL5	JN872153	chicken	USA	California_1083_Fontana_ancetsral	1971	ATGGGCTCCAAACCTTCTACCAGGATCCCAGTACCTCTGATGCTGATCACCCAGATTATGTTGATATTGAGCTGTATCTGTCTGGCAAGCTCTCTTGACGGCAGGCCTCTTGCAGCTGCAGGGATTGTGGTAACAGGAGATAAAGCAGTCAATATATACACCTCATCTCAGACGGGGTCAATCATAGTCAAGTTGCTCCCAAATATGCCCAAGGACAAAGAGGCGTGTGCAAAAGCCCCGTTAGAAGCATACAACAGAACTCTGACTGCTTTTCTCACCCCCCTTGGTGATTCCATCCGCAGGATACAAGGGTCTGTGTCTACATCAGGAGGAAGGAGACAGAAACGCTTTATAGGTGCTATTATCGGCAGTGTAGCTCTCGGGGTTGCAACAGCGGCA…
UNCL8	JX393313	mosquito_pool	Indonesia	JKT1997_ancetsral	1997	ATGGGCTCCAAACCTTCTACCAGAATCCCAGTACCCCTGACGCTGATCACTCGGATTATGCTGATATTAAGCTGTATCTGTCTGACAAGCTCCCTTGACGGCAGGCCTCTTGCAGCTGCGGGGATTGTAGTAACAGGAGATAAGGCAGTCAATATATACACCTCATCTCAGACAGGGTCAATCATAGTCAAGTTGCTCCCGAATATGCCCAAGGATAAAGAGGCGTGTGCAAAAGCCCCATTAGAGGCATACAACAGAACACTGACCACCTTACTCACTCCCCTTGGCGATTCCATCCGCAGGATACAAGGATCTGTGTCCACATCTGGAGGAAGGAGACAGAAACGCTTTATAGGTGCCGTTATTGGCAGTGTAGCTCTTGGGGTTGCAACAGCGGCA…
V.1	AY288999	chicken	Mexico	37821	1996	ATGGGCTCCAAACCTTCTACCAGGATCTCAGTAACTCTGATGCTGATCACTCGGACCATGCTGATACTGAGCTGTATCTGTCCGACAAGCTCTCTTGACGGTAGACCTCTCGCAGCTGCAGGGATTGTGGTGACGGGAGATAAAGCAGTCAATATATACACTTCATCTCAAACAGGGTCAATCATCATCAAGTTACTCCCAAATATGCCCAAGGATAAAGAAGCGTGCGCAAAAGCCCCATTGGAAGCATACAATAGAACACTGACCACTTTACTCACCCCTCTTGGTGACTCTATCCGGAGGATACAAGGGTCTGCGACTACATCTGGAGGAAGGAGACAGAAACGCTTTGTAGGTGCCATTATCGGCAGTGTAGCTCTTGGGGTTGCAACAGCTGCA…
V.1	EU518680	chicken	Mexico	458	1988	ATGGGCTCCAAACCTTCTACCAGGATCTCAGTAACTCTGATGCTGATCACTCGGACCATGCTGATACTGAGCTGTATCTGTCCGACAAGCTCTCTTGACGGTAGACCTCTCGCAGCCGCAGGGATTGTGGTGACGGGAGATAAAGCAGTCAATATATACACTTCATCTCAAACAGGGTCAATCATCATCAAGTTACTCCCAAATATGCCCAAGGATAAAGAAGCGTGCGCAAAAGCCCCATTGGAAGCATACAATAGAACACTGACCACTTTACTCACCCCTCTTGGTGACTCTATCCGCAGAATACAAGGGTCTGCGACTACATCTGGAGGAAGGAGACAGAAACGCTTTGTAGGTGCCATTATCGGCAGTGTAGCTCTTGGGGTTGCAACAGCTGCA…
V.1	JN872189	parrot	USA	Coast_8278	1982	ATGGGCTCCAAACCTTCTACCAGGATCTCAGTACCTCTGATGCTGATCACTCGGACCATGCTGATACTGAGCTGTATCTGTCCGACAAGCTCTCTTGACGGTAGACCTCTTGCAGCTGCAGGGATTGTGGTAACGGGAGATAAAGCAGTCAATATATACACTTCATCTCAAACAGGGTCGATCATCGTCAAGTTACTCCCAAATATGCCCAAGGATAAAGAGGCGTGCGCAAAAGCCCCATTGGAGGCATACAATAGAACACTGACCACTTTGCTCACCCCTCTAGGTGACTCCATCCGCAGAATACAAGGGTCTGCGACTACATCTGGAGGAAGGAGACAGAAACGCTTTGTAGGTGCCATTATCGGCAGTGTAGCTCTTGGGGTTGCAACAGCTGCA…
V.1	JN872194	chicken	Honduras	498109_15	2007	ATGGGCTCCAAACCTTCTACCTGGATCTCAGTAACTCTGATGCTGATCACTCGGACCATGCTGATACTTAGCCGTATCTATCCGACAAGCTCTCTTGACGGTAGACCTCTCGCAGCTGCAGGGATTGTGGTGACGGGAGATAAAGCAGTCAATATATACACTTCATCTCAAACAGGGTCAATCATCATCAAGTTACTCCCAAATATGCCCGAGGATAAAGAAGCGTGCGCAAAAGCCCCATTGGAAGCATACAATAGAACACTGACCACTTTACTCACCCCTCTTGGTGACTCTATCCGCAGGATACAAGGGTCTGCGACTACATCTGGAGGAAGGAGACAGAAACGCTTTGTAGGTGCCATTATCGGCAGTGTAGCTCTTGGGGTTGCAACAGCTGCA…
V.1	JN942027	fighting_cock	Nicaragua	95066_9	2001	ATGGGCTCCAAACCTTCTACCAGGATCCCAGCACCTCTGATGCTGATCACTTGGACCACGCTGATACTGAGCTGTATCTGCCCGACAAGCTCTCTTGATGGCAGACTTCTTGCAGCTGCAGGGATTGTGGTGACAGGGGATAAAGCAGTCAATATATACACTTCATCTCAGACAGGGTCGATCATCATCAAGTTAATCCCAAATATGCCCAAGGATAAAGAGGCGTGCGCAAAAGCCCCATTGGAGGCATACAATAGAACACTGACCACTCTACTCACCCCTCTTGGTGATTCCATCCGCAGAATACAAGGGTCTGCGACTACATCTGGAGGAAGAAGACAGAAACGCTTTGTAGGTGCCATTATTGGCAGTGTGGCTCTCGGGGTCGCAACAGCTGCA…
V.1	JN942032	Amazon_parrot	USA	Missouri_31378	1996	ATGGGCTCTAAACCTTCTTCCAGGATCTCAGTACCTCTGATGCTGATCACTCGGAGCATGCTGATACTGAGCTGTATCTGTCCGACAAGCTCTCTTGACGGTAGACCTCTCGCAGCCGCAGCGATTGTGGTGACGGGAGATAAAGCAGTCAATATATACACTTCATCTCAAACAGGGTCAATCATCATCAAGTTACTCCCAAATATGCCCAAGGATAAAGAAGCGTGCGCAAAAGCCGCATTGGAAGCATACAATAGAACACTGACCTCTTTACTCACCCCTCTTGGTGACTCTATCCGCAGAATACAAGGGTCTGCGACTACATCTGGAGGAAGGAGACAGAAACGCTTTGTAGGTGCCATTATCGGCAGTGTAGCTCTTGGGGTTGCAACAGCTGCA…
V.1	JN942039	Amazon_parrot	USA	California_28936	1988	ATGGGCTCCAAACCTTCTACCAGGATCTCAGTACCTCTGATGCTAATCACTCGGACCATGCTGATACTGAGCTGTATCTGTCCGACAAGCTCTCTTGACGGTAGACCTCTTGCAGCTGCAGGGATTGTGGTGACGGGAGATAAAGCAGTCAATATATACACTTCATCTCAAACAGGGTCAATCATCGTCAAGTTACTCCCAAATATGCCCAAGGATAAAGAAGCGTGCGCAAAGGCCCCATTGGAAGCATACAATAGAACACTGACCACCTTGCTTACCCCTCTTGGTGACTCCATCCGCAGAATACAAGGGTCCGCGACTACATCTGGAGGAAGGAGACAGAAACGCTTTGTAGGTGCCATTATCGGCAGTGTAGCTCTTGGGGTTGCAACAGCTGCA…
V.1	JN942042	Amazon_parrot	USA	California_16365	1981	ATGGGCTCCAAACCTTCTACCAGGATCTCAGTACCTCTGATGCTGATCACTCGGACCATGCTGATACTGAGCTGTATCTGTCCGACAAGCTCTCTTGACGGTAGACCTCTTGCAGCTGCAGGGATTGTGGTAACGGGAGATAAAGCAGTCAATATATACACTTCATCTCAAACAGGGTCGATCATCGTCAAGTTACTCCCAAATATGCCCAAGGATAAAGAGGCGTGCGCAAAAGCCCCATTGGAAGCATACAATAGAACACTGACCACTTTGCTCACCCCTCTTGGTGACTCCATCCGCAGAATACAAGGGTCTGCGACTACATCTGGAGGAAGGAGACAGAAACGCTTTGTAGGTGCCATTATCGGCAGTGTAGCTCTTGGGGTTGCAACAGCTGCA…
V.2	AY562990	Psittacine	USA	Largo	1971	ATGGGCTCTAAACCTTCTACCAGGCTCCCAGTACCTCTGATGCTGATCACCCGGATTACGCTGATACTGAGCTGTATCTGTCTGGCAAGCTCTCTTGACGGCAGACCTCTTGCAGCTGCAGGGATTGTGGTAACGGGAGATAAAGCAGTCAATATATACACTTCATCTCAAACGGGGTCGATCATAGTCAAGTTACTCCCAAATATGCCCAAGGATAAAGAGGCGTGCGCAAAAGCCCCATTGGAGGCATACAATAGAACACTGACCACTTTACTCACCCCTCTTGGTGACTCCATCCGCAGGATACAAGGGTCTGCGACTACATCTGGAGGAAGGAGACAGAAACGCTTTGTAGGTGCCATTATCGGTAGTGTGGCTCTTGGGGTTGCAACAGCTGCA…
V.2	EU518682	Dove	Mexico	Distrito_Federal_462	2004	ATGGGCTCCAAACCTTCTACCAGGATCTCAGTACCTCTGATGCTGATCACCCGGATTATGCTGATACTGAGCTGTATCTGTCTGACAAGCTCTCTTGACGGTAGACCTCTTGCAGCTGCAGGGATTGTGGTAACGGGAGATAAAGCAGTCAATATATACACTTCATCTCAAACAGGGTCGATCATAGTCAAGTTACTCCCAAATATGCCCAAGGATAAAGAGGCGTGCGCGAAAGCCCCATTGGAGGCATACAATAGAACACTGACCACTTTACTCACCCCTCTTGGTGACTCCATCCGCAGGATACAAGGGTCTGCGACTACATCTGGAGGAAGGAGACAGAAACGCTTTGTAGGTGCCATTATCGGCAGTGTAGCTCTTGGGGTTGCAACAGCTGCA…
V.2	JN967789	psittacine	USA	Indiana_29120	1980	ATGGGCTCCAAACCTTCTACCAGGATCTCAGTACCTCTGATGCTGATCGCCCGGATTATGCTGATACTGAGCTGTATCTGTCAGACAAGCTCTCTTGACGGCAGACCTCTTGCAGCTGCAGGGATTGTGGTAACGGGAGATAAAGCAGTCAATATATACACCTCATCTCAAACAGGGTCGATCATAGTCAAGTTACTCCCAAATATGCCCAAGGATAAAGAGGCGTGCGCAAAAGCCCCATTGGAGGCATACAATAGAACACTGACCACTTTACTCACCCCCCTCGGTGACTCCATCCGCAGGATACAAGGGTCTGCGACTACATCTGGAGGAAGGAGGCAGAAACGCTTTGTAGGTGCCATTATCGGGAGTGTAGCTCTTGGGGTTGCAACAGCTGCA…
V.2	KJ123642	chicken	Brazil	SJM_75	1975	ATGGGCTCCAAATCTTCTACCAGGATCTCAGTACCTCTGATGCTGATCACCCGGATTACGCTGATATTGAGCTGTATCTGTCAGACAAGCTCTCTTGACGGCAGACCTCTTGCAGCTGCAGGGATTGTGGTAACGGGAGATAAAGCAGTCAATATATACACTTCATCTCAAACAGGGTCGATCATAGTCAAGTTACTCCCAAATATGCCTAAGGATAAAGAGGCGTGCGCAAAAGCCCCATTGGAAGCATACAATAGAACACTGACTACTTTACTCACCCCTCTTGGTGACTCCATCCGCAGGATACAAGGGTCTGTGAATACATCTGGAGGAAGGAGACAGAAACGCTTTGTAGGTGCCATTATCGGCAGTGTAGCTCTTGGGGTTGCAACAGCTGCG…
V.2	KJ577136	chicken	Mexico	Chimalhuacan	1973	ATGGGCTCCAAACCTTCTACCAGGATCTCAGTACCTCTGATGCTGATCACCCGGATTATGCTGATACTGAGCTGTATCTGTCTGACAAGCTCTCTTGACGGTAGACCTCTTGCAGCTGCAGGGATTGTGGTAACGGGAGATAAAGCAGTCAATATATACACTTCATCTCAAACAGGGTCGATCATAGTCAAGTTACTCCCAAATATGCCCAAGGATAAAGAGGCGTGCGCGAAAGCCCCATTGGAGGCATACAATAGAACACTGACCACTTTACTCACCCCTCTTGGTGACTCCATCCGCAGGATACAAGGGTCTGCGACTACATCTGGAGGAAGGAGACAGAAACGCTTTGTAGGTGCCATTATCGGCAGTGTAGCTCTTGGGGTTGCAACAGCTGCA…
V.2	MH996901	chicken	Bulgaria	ElovDol_1156	1981	ATGGGCTCCAAACCTTCTACCAGGATCTCAGTACCTCTGATGCTGATCACCCGGATTACGCTGATACTGAGCTGTATCTGTCTGACAAGCTCTCTTGACGGCAGACCTCTTGCAGCTGCAGGGATTGTGGTAACAGGAGATAAAGCAGTCAATATATACACTTCATCTCAAACAGGGTCGATCATAATCAAGTTACTCCCCAATATGCCCAAGGATAAAGAGGCGTGCGCAAAAGCCCCATTGGAGGCATACAATAGGACACTGACCACTTTACTCACCCCTCTTGGTGACTCCATCCGCAGGATACAAGGGTCTGCGACTACATCTGGAGGAAGGAGACAGAAACGCTTTGTAGGTGCCATTATCGGCAGTGTAGCTCTTGGGGTTGCAACAGCTGCA…
V.2	MH996902	pigeon	Bulgaria	Septemvritsi_1157	1982	ATGGGCTCCAGACCTTCTACCAGGATCTCAGTACCTCTGATGCTGATCACCCGGATTACGCTGATACTGAGCTGTATCTGTCTGACAAGCTCTCTTGACGGTAGACCTCTTGCAGCTGCAGGGATTGTGGTAACGGGAGATAAAGCAGTCAATATATACACTTCATCTCAAACAGGGTCGATCATAGTCAAGTTACTCCCCAATATGCCCAAGGATAAAGAGGCGTGTGCAAAGGCTCCATTGGAGGCATACAATAGAACACTGACCACTTTACTCACCCCTCTTGGTGACTCCATCCGAAGGATACAAGGGTCTGCGACTACATCTGGAGGAAGGAGACAGAAACGCTTTGTAGGTGCCATTATTGGCAGTGTAGCTCTTGGGGTTGCAACAGCTGCA…
VI.1	AF109885	domestic_fowl	Great_Britain	GB1168	1984	ATGGGCTCCAAACCTTCTACCAGGATCCCAGTACCTCTGACACTGATCACCCGAACTATGCTGATATTGAGCTGCATCTGCCCGACGAGCTCTCTTGACGGCAGGCCTCTTGCAGCTGCGGGGATTGTGGTAACAGGAGATAAAGCAGTCAATATATACACCTCATCTCAGACAGGATCAATCATAGTCAAGTTGCTCCCGAATATGCCCAAGGACAAGGAGGCATGTGCAAAAGCCCCGTTAGAAGCATACAACAGAACACTGACCACTTTACTCACCCCCCTTGGTGATTCCATCCGCAGGATACAAGGGTCTGTGTCCACATCAGGAGGAGGGAGGCAGAAACGCTTTATAGGTGCCATTATCGGCAGTGTAGCTCTTGGGGTCGCGACATCAGCA…
VI.1	FJ410145	pigeon	USA	NY	1984	ATGGGCTCCAAACCTTCTACCAGGATCCCAGTACCTCTGACACTGATCACCCGAACCATGCTGATATTGAGCTGCATCTGCCCGACGAGCTCTCTTGACGGCAGGCCTCTTGCAGCTGCGGGGATTGTGGTAACAGGAGATAAAGCAGTCAATATATACACCTCATCCCAGACAGGGTCAATCATAGTCAAGTTGCTCCCGAATATGCCCAAGGACAAAGAGGCATGTGCAAAAGCCCCGTTAGAAGCATACAACAGAACACTGACCACTTTACTCACCCCCCTTGGTGATTCCATCCGCAGGATACAAGGGTCTGTGTCCACATCAGGAGGAAGGAGGCAGAAACGCTTTATAGGTGCCATTATCGGCAGTGTAGCTCTTGGGGTCGCGACGTCGGCA…
VI.1	FJ865434	pigeon	China	S_1	2002	ATGGGCTCCAAACCTTCTACCAGGATCCCAGTACCTCTGACACTGATCACCCGAACCATGCCGATATTGAGCTGCATCTGCCCGACGAGCTCTCTTGACGGCAGGCCTCTTGCAGCTGCGGGGATTGTGGTAACAGGAGATAAAGCAGTCAATATATACACCTCATCCCAGACAGGGTCAATCATAGTCAAGTTGCTCCCGAATATGCCCAAGGACAAAGAGGCATGTGCAAAAGCCCCGTTAGAAGCATACAACAGAACACTGACCACTTTACTCACCCCCCTTGGTGATTCCATTCGCAGGATACAAGGGTCTGTGTCCACATCAGGAGGAGGGAGGCAGAAACGCTTTATAGGTGCCATTATCGGCAGTGTAGCTCTTGGGGTCGCGACATCGGCA…
VI.1.1	AJ880277	pigeon	Italy	IT_227	1982	ATGGGCTCCAAACCTTCTACCAGGATCCCAGTACCTCTGACACTGATCACCCGAACCATGCTGATATTGAGCTGCATCTGCCCGACGAGCTCTCTTGACGGCAGGCCTCTTGCAGCTGCGGGGATTGTGGTAACAGGAGATAAAGCAGTCAATATATACACCTCATCCCAGACAGGGTCAATCATAGTCAAGTTGCTCCCGAATATGCCCAAGGACAAAGAGGCATGTGCAAAAGCCCCGTTAGAAGCATACAACAGAACACTGACCACTTTACTCACCCCCCTTGGTGATTCCATCCGCAGGATACAAGGGTCTGTGTCCACATCAGGAGGAGGGAGGCAGAAACGCTTTATAGGTGCCATTATCGGCAGTGTAGCTCTTGGGGTCGCGACATCGGCA…
VI.1.1	FJ410147	pigeon	USA	Maryland	1984	ATGGGCTCCAAACCTTCTACCAGGATCCCAGTACCTCTGACACTGATCACCCGAACCATGCTGATATTGAGCTGCATCTGCCCGACGAGCTCTCTTGACGGCAGGCCTCTTGCAGCTGCGGGGATTGTGGTAACAGGAGATAAAGCAGTCAATATATACACCTCATCCCAGACAGGGTCAATCATAGTCAAGTTGCTCCCGAATATGCCCAAGGACAAAGAGGCATGTGCAAAAGCCCCGTTAGAAGCATACAACAGAACACTGACCACTTTACTCACCCCCCTTGGTGATTCCATCCGCAGGATACAAGGGTCTGTGTCCACATCAGGAGGAAGGAGGCAGAAACGCTTTATAGGTGCCATTATCGGCAGTGTAGCTCTTGGGGTCGCGACGTCGGCA…
VI.1.1	JN967787	pigeon	USA	Illinois_37397	1987	ATGGGCTCTAAACCCTCTACCAGGATCCCAGTACCTCTGACACTGATCACACGAACCATGCTGATATTGAGCTGCATCTGCCCGACGAGCTCTCTTGACGGCAGGCCTCTTGCAGCTGCGGGGATTGTGGTAACAGGGGATAAAGCAGTCAATATATACACCTCATCCCAGACAGGATCAATCATAGTCAAGTTGCTCCCGAATATGCCCAAAGACAAGGAGGCATGTGCAAAAGCCCCGTTAGAAGCATACAACAGAACACTGACTACTTTACTCACCCCCCTTGGTGACTCCATCCGCAGGATACAAGGGTCTGTGTCCACATCAGGAGGAGGGAGGCAAAAACGCTTTATAGGTGCCATTATCGGCAGTGTAGCTCTTGGGGTCGCGACATCAGCA…
VI.1.2.1	JN872185	pigeon	USA	New_York_32851_2	1984	ATGGGCTCCAAACCTTCCACTAGGACCCCAGTAACTCCGATGCTGATCACCCGAATCATGTTGATATTGAGCTGCATCTGCCAGACGAGTTCTCTTGACGGCAGGCCCCTTGCAGCTGCAGGGATTGTGGTAACAGGAGATAAAGCAATCAATATATACACCTCATCTCAGACAGGATCAATCATAGTCAAGTTGCTCCCGAATATGCCCAAGGACAAAGAGGCATGTGCAAAGGCCCCGTTAGAAGCATACAACAGAACACTGACTACTTTACTCACCCCCCTTGGTGATTCCATCCGCAGGATACAAGGGTCTGTGTCCACATCAGGGGAAAGGAGGCAGAAACGCTTTATAGGTGCCATTATCGGCAGTGTAGCTCTTGGAGTCGCAACATCAGCA…
VI.1.2.1	JN872188	pigeon	USA	Minnesota_2446	1989	ATGGGCTCCAAACCTTCCACCAGGACCCCAGTACCTCCGATGCTGATCACCCGAATCATGCTGATATTGAGCTGCATCTGCCAGACGAGTTCTCTTGACGGCAGGCCTCTTGCAGCTGCAGGGATTGTGGTAACAGGAGATAAAGCAATCAATATATACACCTCATCTCAGACAGGGTCAATCATAGTCAAGTTGCTCCCGAATATGCCCAAGGACAAAGAGGCATGTGCAAAAGCCCCGTTAGAAGCATACAACAGAACACTGACCACTTTACTCACCCCCCTTGGTGATTCCATCCGCAGGATACAAGGGTCTGTGTCCACATCAGGGGAAAGGAGGCAGAAACGCTTTATAGGTGCCATTATCGGCAGTGTAGCTCTTGGGGTCGCGACATCGGCA…
VI.1.2.1	JN942095	pigeon	USA	Oklahoma_7668_1997_	1997	ATGGGCTTCAAACCTTCCACCAGGACCCCAGTACCTCCGATGCTGATCACCCGAATCATGCTGATATTGAGCTGCATCTGCCAGACGAGTTCTCTTGACGGCAGGCCTCTTGCAGCTGCAGGGATTGTGGTAACAGGAGATAAAGCAATCAATATATACACCTCGTCTCAGACAGGGTCAATCATAGTCAAGTTGCTCCCGAATATGCCCAAGGACAAAGAGGCATGTGCAAAAGCCCCGTTAGAAGCATACAACAGAACACTGACCACTTTACTCACCCCCCTTGGTGATTCCATCCGCAGGATACAAGGGTCTGTGTCCACATCAGGGGAAAGGAGGCAGAAACGCTTTATAGGTGCCATTATCGGCAGTGTAGCTCTTGGGGTCGCGACATCGGCA…
VI.2.1	AY734536	pigeon	Argentina	Capital_3	1997	ATGGGCTCCAAACCCTCCACCAGGATCCCAGCAACTCTGATGCTGATCACCAGGATTACGCTGATACTGAGCTGCATCTGTTCGACGAGCTCTCTTGACGGCAGGCCTCTTGCAGCTGCGGGGATTGTGGTAACAGGAGATAAGGCAATCAATATATACACCTCATCTCAGACAGGATCAATCATAGTCAAGTTGCTCCCGAATATGCCCAAGACTAAGGAGGCATGTGCGAAAGCCCCGTTAGAAGCATACAACAGAACACTGACCACTTTACTCACCCCCCTTGGTGACTCCATCCGCAGGATACAAGGGTCTGTGTCCACATCAGGAGGAAGGAGGCAGAAGCGTTTTATAGGTGCCATTATAGGCAGTGTAGCTCTTGGGGTTGCGACGTCGGCA…
VI.2.1.1.1	JX901351	pigeon	USA	NJ_721	2007	ATGGGCTCCAAACCCTCCACCAGGATCCTGGCACCTCTGATGCTGATCACCCGAATTACTCTGATACTGAGCTGCATCTGCCTGACGAGCTCTCTTGATGGCAGGCCTCTTGCAGCTGCGGGGATTGTGGTAACAGGAGAGAAAGTGATCAATATATACACCTCATCTCAGACAGGGTCAATCATAGTCAAGTTGCTCCCTAATATGCCCAAGGACAAAGAGGCATGTGCAAAAGCCCCGTTAGAGGCATACAACAGAACACTGACCACTTTACTCACCCCCCTTGGTGATTCCATCCGCAGGATACAAGGGTCTGTGTCCACATCAGGAGTAAGGAGAAAGAAGCGCTTTATAGGTGCCATTATAGGCAGTGTAGCTCTTGGGGTTGCAACATCGGCA…
VI.2.1.1.1	JX901367	pigeon	USA	PA_810	2008	ATGGGCTCCAAACCCTCCACCAGGATCCTGGCACCTCTGATGCTGATCACCCGAATTACTCTGATACTGAGCTGCATCTGCCTGACGAGCTCTCTTGATGGCAGGCCTCTTGCAGCTGCGGGGATTGTGGTAACAGGAGAGAAAGTGATCAATATATACACCTCATCTCAGACAGGGTCAATCATAGTCAAGTTGCTCCCGAATATGCCCAAGGACAAAGAGGCATGTGCAAAAGCCCCGTTAGAGGCATACAACAGAACACTGACCACTTTACTCACCCCCCTTGGTGATTCCATCCGCAGGATACAAGGGTCTGTGTCCACATCAGGAGTAAGGAGAAAGAAGCGCTTTATAGGTGCCATTATAGGCAGTGTAGCTCTTGGGGTTGCAACATCGGCA…
VI.2.1.1.2.1	JX094510	pigeon	China	sms12	2012	ATGGACTCTAAACCCCACACCGGGATTCCAGCACCTCCGATGCTGGTCACCCGAATCACTCTGGTACTGAGCTGCATCCGCCTGACTAGCTCTCTTGATGGCAGGCCACTTGCAGCTGCGGGGATTGTGGTAACAGGGGACAAAGCGATCAATATATACACCTCATCTCAGACAGGGTCAATCATAGTCAAGTTGCTCCCGAATATGCCCAAGGACAAAGAGGCATGTGCGAAAGCCCCGCTAGAGGCATACAACAGAACACTGACCACTTTGCTCACCCCCCTTGGTGACTCCATCCGCAGGATACAAGGATCTGTGTCCACATCAGGAGGAAGGAGGCAGAAGCGCTTTATAGGTGCCATTATAGGCAGTGTAGCTCTTGGGGTTGCGACATCGGCA…
VI.2.1.1.2.1	JX901110	pigeon	Belgium	248_	1998	ATGGGCTCCAAACCCTACACCAGGATCCCAGCACCTCTGATGCTGATCACTCGAATTACTCTGGTACTGAGCTGCATCTGCCTGACGAGCTCTCTTGACGGCAGGCCACTTGCAGCTGCGGGGATTGTGGTAACAGGAGATAAAGCAATCAATATATACACCTCATCTCAGACAGGGTCAATCATAGTCAAGTTGCTCCCGAATATGCCCAAGGACAAAGAGGCATGTGCGAAAGCCCCGTTAGAGGCATACAACAGAACACTGACCACTTTACTCACCCCCCTTGGTGATTCCATCCGCAGGATACAAGGATCTGTGTCCACATCAGGAGGAAGGAGGCAGAAGCGCTTTATAGGTGCCATTATAGGCAGTGTAGCTCTTGGGGTTGCGACATCGGCA…
VI.2.1.1.2.2	MG840654.1	pigeon	China	Ningxia_2068	2016	ATGGACTCCAAACTCCACATCAGGATCCCGGCACCTCCGACGCTGATTACTCGAATCACTCTGGTACTGAGCTGCATCTGCTCGACGAGCTCTCTTGATGGCAGGCCACTTGCAGCTGCGGGGATTGTGGTAACAGGAGATAAAGCAATCAATATATACACCTCATCTCAGACAGGGTCAATCATAGTCAAGTTGCTCCCGAATAAGCCCAAGGACAAGGAGGCATGTGCGAAAGCCCCACTAGAGGCATACAACAGAACACTGACCACCTTACTCACCCCCCTCGGTGATTCCATCCGCAGGATACAAGGATCTGTGTCCATATCAGGAGGAAGGAGGCAGAAGCGCTTCATAGGTGCCATTATAGGCAGTGTAGCCCTTGGGGTTGCGACATCAGCA…
VI.2.1.2	HG424627	pigeon	Nigeria	NIE13_92	2013	ATGGGCTCCGAACCTTCCACCAGGATCCCAGCACGTTTGATGCTGATCACCAGAATTATGCTGATCCTGAGCTGCATCTGCCCGACGAACTCTCTTGACGGCAGGCCTCTTGCAGCTGCGGGGATTGTGGTAACAGGAGATAAGGCAATCAATATATACACTTCATCTCAGACAGGGTCAATCATAGTCAAGTTGCTCCCGAATATGCCCAAAGACAAGGAGGCATGTGCAAAGGTCCCGTTAGAAGCATACAACAGAACACTGACCACTTTGCTCACCCCTCTTGGTGACTCCATCCGCAGGATACAAGGGTCTGTGTCCACATCAGGAGGAAGGAGGCGGAAGCGTTTTATAGGTGCCATTATAGGCAGTGTAGCTCTTGGGGTTGCAACATCGGCA…
VI.2.2.1	GQ429292	pigeon	Ireland	AV324	1996	ATGGGCTCCAAACCCTCCACCAGGATCCCGGCACCTCTGATGCTGATTACCCGAATCACTCTGATACTGAGCTGCATCTGCCTGACGAGCTCTCTTGATGGCAGGCCTCTTGCAGCTGCGGGGATTGTGGTAACAGGAGATAAAGTGATCAATATATACACCTCATCTCAGACAGGGTCAATCATAGTCAAGTTGCTCCCGAATATGCCCAAGGACAAAGAGGCATGTGCAAAAGCCCCCTTAGAGGCATACAACAGAACACTGACCACTTTACTCACCCCCCTTGGTGATTCCATCCGCAGGATACAAGGGTCTGTGTCCACATCAGGAGTAAGGAGGAAGAAGCGCTTTATAGGTGCCATTATAGGCAGTGTAGCTCTTGGGGTTGCGACATCGGCA…
VI.2.2.1	JN872182	pigeon	USA	12339	1998	ATGGGCTTCAAACCTTCCACCAGGACCCCAGTACCTCCGATGCTGATCACCCGAATCATGCTGATATTGAGCTGCATCTGCCAGACGAGTTCTCTTGACGGCAGGCCTCTTGCAGCTGCAGGGATTGTGGTAACAGGAGATAAAGCAATCAATATATACACCTCGTCTCAGACAGGGTCAATCATAGTCAAGTTGCTCCCGAATATGCCCAAGGACAAAGAGGCATGTGCAAAAGCCCCCTTAGAAGCATACAACAGAACACTGACCACTTTACTCACCCCCCTTGGTGATTCCATCCGCAGGATACAAGGGTCTGTGTCCACATCAGGGGAAAGGAGGCAGAAACGCTTTATAGGTGCCATTATCGGCAGTGTAGCTCTTGGGGTCGCGACATCGGCT…
VI.2.2.1	JX901312	pigeon	USA	101	2001	ATGGGCTTCAAACCTTCTACCAAGACCCTAGTACCTCCGATGCTGATCACCCGAATCATGCTGATATTGAGCTGCATCTGCCAGACGAGTTCTCTTGACGGCAGGCCTCTTGCAGCTGCAGGGATTGTAGTAACAGGAGATAAAGCAATCAATATATACACCTCGTCTCAGACAGGGTCAATCATAGTCAAGTTGCTCCCGAATATGCCCAAGGACAAAGAGGCATGTGCAAAAGCCCCGTTAGAAGCATACAACAGAACACTGACCACTTTACTCACCCCCCTTGGTGATTCCATCCGCAGGATACAAGGGTCTGTGTCCACATCAGGGGAAAGGAGGCAGAAACGCTTTATAGGTGCCATTATCGGCAGTGTAGCTCTTGGGGTCGCGACATCGGCA…
VI.2.2.2	FJ480825	pigeon	China	PG_JS_1	2005	ATGGGCTCCAAACCTTCCACCAGGATCCCAGTACCTCCGATGCTGATCACCCGAATCATACTGATGTTGAGCTGCATCTGCCCGACAGGCTCTCTTGACGGCAGGCCTCTTGCAGCTGCAGGGATTGTGGTAACAGGAGACAAAGCAATCAACATATACACCTCATCTCAGACAGGGTCAATCATAGTCAAGTTGCTCCCGAATATGCCCAAGGACAAAGAGGCATGTGCAAAAGCCCCTCTAGAAGCATACAACAGAACACTGACCACTTTACTCACCCCCCTAGGTGATTCCATCCGCAGGATACAAGGGTCTGTGTCCACATCAGGGGAAAAGAGGCAGAAACGGTTTATAGGTGCCATTATCGGCAGTGTAGCTCTTGGGGTCGCGACATCGGCA…
VII.1.1	AB853927	chicken	Japan	Ibaraki_SG106	1999	ATGGGCTCCATACCTTCTACCAGGATCCCAGCACCTCTGATGCTGATCACTCGGATTATGCCGATATTGAGCTGTATCCGTCTGACAAGCTCTCTTGACGGCAGGCCTCTTGCAGCTGCAGGAATTGTAGTAACAGGAGATAAGGCAGTCAATGTATACACCTCGTCTCAGACAGGGTCAATCATAGTCAAATTGCTCCCGAATATGCCCAAGGATAAGGAGGCGTGTGCAAGAGCCCCATTAGAGGCATATAACAGAACACTGACTACTTTGCTCACTCCTCTTGGCGATTCCATCCGCAAGATCCAAGGGTCTGTGTCCACGTCTGGAGGAAGGAGACAAAAACGCTTTATAGGTGCCGTTATTGGCAGTGTAGCTCTTGGGGTTGCAACAGCGGCA…
VII.1.1	EF579733	chicken	China	Shandong_Pyan	2004	ATGGGCTCCAAACCTTCTACCAGGATCCCAGCACCTCTGATGCTGGTCACCCGGACTATGCTGATATTGGGCTGTATTCATTCGACAAGCTCCCTTGATGGCAGGCCTCTTGCAGCTGCAGGAATTGTAGTAACAGGAGATAAGGCAGTCAATGTATACACCTCGTCTCAGACAGGGTCAATCATAGTCAAGTTGCTCCCGAATATGCCCAGGGATAAGGAGGCGTGTGCGAAAGCCCCATTAGAGGCATATAACAGAACACTGACTACTTTGCTCACTCCTCTTGGCGACTCCATCCGCAAGATTCAAGGGTCTGTGTCCACGTCCGGAGGAAGGAGACAAAAACGCTTTATAGGTGCTGTTATTGGCAGTGTAGCTCTTGGGGTTGCAACAGCGGCA…
VII.1.1	EF589133	pheasant	China	98_Guizhou	1998	ATGGGCTCCAGATCTTCTACCAGGATCCCAGCACCTCTAATGCTGATCACTCGGATTATGCTGATATTGAGCTGTATCCGTCTGACAAGCTCTCTTGACGGCAGGCCTCTTGCAGCTGCAGGAATTGTAGTAACAGGAGATAAGGCAGTTAATGTATACACCTCGTCTCAGACAGGGTCAATCATAGTCAAGTTGCTCCCGAATATGCCCAGAGATAAGGAGGCGTGTGCAAAAGCCCCATTAGAGGCATATAACAGAACACTGACTACTTTGCTCACTCCTCTTGGCGACTCCATCCGCAAGATCCAAGGGTCTGTGTCCACGTCTGGAGGAAGGAGACAAAAACGCTTTATAGGTGCTGTTATTGGCAGTGTAGCTCTTGGGGTTGCAACAGCGGCG…
VII.1.1	KC542905	chicken	China	Liaoning_1_2009	2009	ATGGGCTCCAAACCTTCTACCAGGATCCCAGTACCTCTAATGCTAATCACTCGGATTATGCTGACATTGAGCTGCATCCGTCTGACAAGCTCTCTTGACGGCAGGCCCCTTGCAGCTGCAGGAATTGTAGTAACGGGAGATAAGGCAGTCAATGTATACACCTCGTCTCAGACAGGGTCAATCATAGTCAAGTTGCTCCCGAATATGCCCAGAGATAAGGAGGCATGTGCAAGAGCCCCATTGGAGGCATATAACAGAACACTGACTACTCTGCTCACTCCTCTTGGTGACTCCATCCGCAAGATCCAAGGGTCTGTATCCACGTCCGGAGGAAGGAGACAAAAACGCTTTATAGGTGCTGTTATTGGCAGTGTAGCTCTTGGGGTTGCAACAGCGGCA…
VII.1.1	KJ782375	goose	China	GD_QY	1997	ATGGGCTCCAAACCTTCTACCAGGATCCCAGCACCTCTGATGCTGATCACTCGGATTATGCTGATATTGAGCTGTATCCGTCTGACAAGCTCTCTTGACGGCAGGCCTCTTGCAGCTGCAGGAATTGTAGTAACAGGAGATAAGGCAGTCAATGTATACACCTCGTCTCAGACAGGGTCAATCATAGTCAAATTGCTCCCGAATATGCCCAAGGATAAGGAGGCGTGTGCAAAAGCCCCATTAGAGGCATATAACAGAACACTGACTACTTTGCTCACTCCTCTTGGCGATTCCATCCGCAAGATCCAAGGGTCTGTGTCCACGTCTGGAGGAAGGAGACAAAAACGCTTTATAGGTGCCGTTATTGGCAGTGTAGCTCTTGGGGTTGCAACAGCGGCA…
VII.1.1	KX268351	chicken	Iran	Behshahr	2015	ATGGGCTCCAAATCTTCTACCAGAATCCCAGCACCTCTGATGCTGATCACCTGGACTGTGTTGACATTGGGCTGTATCCGTCTGATAAGCTCTCTTGGTGGCAGGCCTCTTGCAGCTGCAGGAATTATAGTAACAGGAGATAAGGCAGTCAATGTATACACTTCGTCTCAGACAGGGTTAATCATAGTCAAGTTGCTCCCGAATATGCCCAGGGATAAGGAGGCGTGTGCAAAAGCCCCATTAGAGGCATATAACAGAACACTGACTACTTTGCTCACTCCTCTTGGCGACTCCATCCGCAAGATCCAAGGGTCTGTGTCCACGTCTGGAGGAAGGAGACAAAAGCGTTTTATAGGTGCTGTTATTGGCAGTGTAGCTCTTGGGGTTGCAACGGCGGCA…
VII.1.1	MF278925_1	chicken	China	YF_LD_L	1997	ATGGGCTCCAAACCTTCTGCCAGGATCCCAGCACCTCTGATGCTGATCACTCGGATTATGCTGATGTTGAGCTGTATCCGTCTGACAAGCTCTCTTGACGGCAGGCCTCTTGCAGCTGCAGGAATTGTAGTAACAGGAGATAAGGCAGTCAATGTATACACCTCGTCTCAGACAGGGTCAATCATAGTCAAGTTGCTCCCGAATATGCCCAAGGATAAGGAGGCGTGTGCAAAAGCCCCATTAGAGGCATATAACAGAACACTGACTACTTTGCTCACTCCTCTTGGCGATTCCATCCGCAAGATCCAAGGGTCTGTGTCCTCGTCTGGAGGAAGGAGACAAAAACGCTTTATAGGTGCCGTTATTGGCAGTGTAGCTCTTGGGGTTGCAACAGCGGCA…
VII.1.2	AY028995	fowl	China	A7	1996	ATGGGCTCTACATCTTCTACCAGGATCCCAGCACCTCCGATGCTGATCACTCGGATTATGCTGATATTGAGCTGTATCTGTCTGGCAAGCTCTCTCGACGGCAGGCCTCTTGCAGCTGCAGGGATTGTAGTAACAGGAGATAAGGCGGTCAATATATACACCTCTTCTCAGACAGGGTCAATCATAGTCAAGTTGCTCCCGAATATGCCCAAGGATAAAGAGGCGTGTGCAAAAGCCCCATTAGAGGCATATAACAGAACACTGACTACTTTGCTCACTCCTCTTGGTGATTCCATCCGCAAGATCCAAGGGTCTGTGTCCACTTCTGGAGGAAAGAGACAGAAACGCTTTATAGGTGCCGTTATTGGCAGTGTAGCTCTTGGGGTTGCAACAGCGGCA…
VII.1.2	DQ227246	goose	China	Jiangsu_JS02	1999	ATGGGCTCCAAACCTTCTACCAGGATCCCGGCACCTCTGATGCTGATTACTCGGATTATGCTGATATTGAGTTGCATCTGTCCGGCAAGCTCTCTCGACGGCAGGCCTCTTGCAGCTGCAGGGATTGTAGTAACAGGAGACAAGGCGATCAATATATACACCTCGTCTCAGACAGGGTCAATCATAGTCAAGTTGCTCCCGAATATGCCCAAGGATAAAGAGGCGTGTGCAAAAGCCCCATTAGAGGCATATAACAGAACACTGACTACTTTGCTTACTCCTCTTGGCGATTCTATCCGCAAGATCCAAGGGTCTGTGTCCACATCTGGAGGAAGGAGACAGAAACGCTTTATAGGTGCCGTTATTGGCAGTGTAGCTCTTGGGGTTGCAACAGCGGCA…
VII.1.2	GQ338309	pigeon	China	18	2003	ATGGGCTCCAAACCTTCTACCAGGATCCCAGCACCTCCGATGCTGATCACTCGGATTATGCTGATATTGAGCTGTATCTGTCTGGCAAGCTCTCTCGACGGCAGGCCTCTTGCAGCTGCAGGGATTGTAGTAACAGGAGATAAGGCGGTCAATATATACACCTCTTCTCAGACAGGGTCAATCATAGTCAAGTTGCTCCCGAATATGCCCAAGGATAAAGAGGCGTGTGCAAAAGCCCCATTAGAGGCATATAACAGAACACTGACTACTTTGCTCACTCCTCTTGGTGATTCCATCCGCAAGATCCAAGGGTCTGTGTCCACTTCTGGAGGAAAGAGACAGAAACGCTTTATAGGTGCCGTTATTGGCAGTGTAGCTCTTGGGGTTGCAACAGCGGCA…
VII.2	HQ697254	chicken	Indonesia	Banjarmasin_10	2010	ATGGGCTCCAAACCTTCTACCAGGATCCCGGTACCCCTGATGTTGATCACTCGGATCATGCTGATATTAAGTTATATCTGTCTGACAAGCTCTCTTGACGGCAGGCCTCTTGCAGCTGCAGGGATTGTAGTAACAGGAGATAAGGCAGTCAATGTATACACCTCATCTCAGACAGGGTCAATCATAGTCAAGTTGCTCCCGAATATGCCTAAGGATAAAGAGGCGTGTGCAAAAGCCCCATTAGAGGCATACAACAGAACACTGACTACCTTGCTCACTCCCCTTGGCGATTCCATCCGTAAGATCCAAGGGTCGGTGGCCACGTCCGGAGGAAGGAGACAGAAACGCTTTATAGGTGCCGTTATTGGCAGTGTAGCTCTCGGGGTTGCGACAGCGGCA…
VII.2	JN986837	chicken	Netherlands	152608_ancestral	1993	ATGGGCTCCAAACCTTCTACCAGGACCCCAGTACCCCTGATGCTGATCACTCGGATTATGCTGATATCAAGCTGCATCTGTCTGACAAGCTCTCTTGACGGCAGACCTCTTGCAGCTGCAGGGATTGTAGTAACAGGAGATAAGGCAGTCAATATATACACCTCGTCTCAGACAGGGTCAATCATAGTCAAGTTGCTCCCGAATATGCCCAAGGATAAAGAGGCGTGTGCAAAAGCCCCATTAGAGGCATATAACAGAACACTGACTACCTTGCTCACTCCCCTTGGCGATTCCATCCGCAAGATCCAAGGGTCTGTGTCCACGCCTGGGGGAAGGAGACAGAAACGCTTTATAGGTGCCGTTATTGGCAGTGTAGCTCTTGGGGTTGCAACAGCGGCA…
VII.2	KR074404	chicken	Malaysia	IBS002_11	2011	ATGGGTTCCAAATCTTCTACCAGGATCCCAACACCCCCGATGCTGATCACTCGGATCATGCTGATATTAAGCTTTATCTGCCTGGCAAGCTCTCTCGATGGCAGGCCTCTTGCGGCTGCAGGGATTGTAGTAACAGGAGACAAGGCAGTCAATATCTACACCTCGTCTCAAACAGGGTCAATCATAGTCAAGTTGCTCCCGAATATGCCCAAGGATAAAGAGGCGTGTGCAAGAGCCCCATTGGAAGCATATAATAGAACATTGACTACATTGCTCACTCCCCTTGGCGATTCCATCCGCAAGATCCAAGGGTCCGTGTCCACGTCTGGAGGAAGGAGACGGAAACGCTTTATAGGTGCCATTATTGGCAGTGTCGCTCTTGGAGTTGCAACAGCGGCA…
VII.2	KY747479	chicken	Namibia	5620	2016	ATGGGGTCCAAATCTTCTACCAGGACCTCAGCACCCCCAATGCTGATCACTCGGATTATACTGATATCAAATTGCATCTGTCTAACAAGCTCTCTTGACGGCAGGCCTCTTGCAGCTGCAGGGATTGTAGTAACAGGAGATAAGGCAGTCAATATATACACCTCATCTCAGACAGGGTCAATCATAGTCAAATTGCTCCCGAATATGCCCAAGGACAAAGAGGCGTGTGCAAAAGCCCCATTGGAGGCATATAACAGAACACTGACTACCTTGCTGACTCCCCTTGGTGATTCGATCCGCAAGATCCAAGGGTCTGTATCCGCGTCCGGAGGAAGGAGACAGAAGCGCTTTATAGGTGCTGTTATTGGCGGTGTAGCTCTAGGGGTTGCAACGGCAGCA…
VII.2	MF622047	chicken	South_Africa	RBWW_3	2013	ATGGGTTCCAAATCTTCTACCAGGATCCCAACACCCCCGATGCTGATCATTCTGATCATACTGATATTAAGCTTTATCTGCCTGGCAAGCTCTCTCGATGGCAGGCCTCTTGCGGCTGCAGGGATTGTAGTAACAGGAGACAAGGCAGTCAATATCTACACCTCATCTCAAACAGGGTCAATCATAGTCAAGTTGCTCCCGAATATGCCCAAGGATAAAGAGGCGTGTGCAAGAGCCCCATTGGAAGCATATAATAGAACATTGACTACATTGCTCACTCCCCTTGGCGATTCCATCCGCAAGATCCAAGGGTCCGTGTCCACGTCTGGAGGAAGGAGACGGAAACGCTTTATAGGTGCCATTATTGGCAGTGTCGCTCTTGGAGTTGCAACAGCGGCA…
VIII	AF048763	chicken	Malaysia	AF2240	1960	ATGGGCTCCAAGTCTTCTACCAGGATCCCAACACCTCTGATGCTGATCACCCGGATTACGCTGATACTGAGCTGTATCTGTCTGACAAGCTCTCTAGACGGCAGGCCACTTGCAGCTGCAGGGATTGTGGTAACAGGAGATAAAGCAGTCAACATATACACCTCATCTCAGACAGGGTCAATCATAGTCAAGTTGCTCCCAAATATGCCCAAGGATAAAGAGGCGTGTGCAAAACCCCCGGTTGAGGCATACAACAGAACACTGACTACTTTACTCACCCCCCTTGGTGATTCCATCCGCAGGATACAAGGGTCTGTGACTACATCTGGAGGGAGGAGACAGAAACGCTTTATAGGTGCTGTTATTGGCAGTGTAGCTCTTGGGGTTGCAACAGCTGCA…
VIII	AY734534	chicken	Argentina	Trenque_Lauquen	1970	ATGGGCTCCAAATCTTCTACCAGGATCACAACACCTCTGATGCTGATCATCCGGATTTTGCTGATACTGAGCTGTATCTGTCTGACAAGCTCTCTAGACGGCAGGCCTCTTGCAGCTGCAGGGATTGTGATAACAGGAGATAAAGCAGTCAACATATACACCTCATCTCAGACGGGGTCAATCATAGTCAAGCTGCTCCCAAATATGCCCAAGGATAAAGAGGCGTGTGCAAGAACCCCGTTGGAGGCATACAACAGAACACTGACTACTTTACTCACCCCCCTTGGTGATTCCATCCGCAGGATACAAGGGTCTGTGACTGCATCTGGAGGGAGGAGACAGAAACGCTTTATAGGTGCCATTATCGGTAGTGTAGCCCTTGGAGTTGCAACAGCTGCA…
VIII	FJ751918	chicken	China	QH1	1979	ATGGGTTCCAAATCTTCTACCAGGTTCTTAACACCCTCGATGTTGATCACCCGGATTATGCTGATACTGAGTTGTATCTGTCCGACAGGCTCTTTAGACGGCAGGCCTCTTGCAGCTGCAGGGATTGTGGTAACAGGGGATAAAGCAGTCAACATATACACCTCATCTCAGACGGGGTCAATCATAGTCAAGTTGCTCCCAAATATGCCCAAGGATAAAGAGGCGTGTGCAAGAACTCCGTTGGAGGCATACAACAGAACACTGACTACTTTACTCACCCCCCTTGGTGATTCCATCCGCAGGATACAAGGGTCTGTGACTACATCTGGTGGGAGGAGACAGAAGCGCTTTATAGGTGCCGTTATTGGTAGTGTAGCCCTTGGAGTTGCAACAGCTGCA…
VIII	FJ751919	chicken	China	QH4	1985	ATGGGTTCCAAATCTTCTACCAGGTTCTTAACACCCTCGATGTTGATCACCCGGATTATGCTGATACTGAGTTGTATCTGTCCGACAGGCTCTTTAGACGGCAGGCCTCTTGCAGCTGCAGGGATTGTGGTAACAGGGGATAAAGCAGTCAACATATACACCTCATCTCAGACGGGGTCAATCATAGTCAAGTTGCTCCCAAATATGCCCAAGGATAAAGAGGCGTGTGCAAGAACTCCGTTGGAGGCATACAACAGAACACTGACTACTTTACTCACCCCCCTTGGTGATTCCATCCGCAGGATACAAGGGTCTGTGACTACATCTGGTGGGAGGAGACAGAAGCGCTTTATAGGTGCCGTTATTGGTAGTGTAGCCCTTGGAGTTGCAACAGCTGCA…
VIII	JX012096		Malaysia	AF2240	1960	ATGGGCTCCAAGTCTTCTACCAGGATCCCAACACCTCTGATGCTGATCACCCGGATTACGCTGATACTGAGCTGTATCTGTCTGACAAGCTCTCTAGACGGCAGGCCACTTGCAGCTGCAGGGATTGTGGTAACAGGAGATAAAGCAGTCAACATATACACCTCATCTCAGACGGGGTCAATCATAGTCAAGTTGCTCCCAAATATGCCCAAGGATAAAGAGGCGTGTGCAAAAACCCCGTTGGAGGCATACAACAGAACACTGACTACTTTACTCACCCCCCTTGGTGATTCCATCCGCAGGATACAAGGGTCTGTGACTACATCTGGAGGGAGGAGACAGAAACGCTTTATAGGTGCCATTATCGGCAGTGTAGCCCTTGGGGTTGCAACAGCTGCA…
X	EF564826	northern_pintail	USA	US_OH_87_486	1987	ATGGGCTCCGGATCTTCTACCAGGATCCCAGTGCCTCTGATGCTGACCGTCCGGGTCGCACTGACACTAAGTTGCATCCGTCTGACAAGCTCTCTTGATGGCAGGCCTCTCGCAGCTGCAGGAATTGTGGTAACGGGGGACAAGGCAGTCAACATATATACCTCATCTCAGACAGGGTCAATCATAGTCAAGCTACTCCCAAATATGCCCAAGGATAAAGAGGCATGTGCAAAAGCACCTTTAGAGGCATACAACAGGACATTGACCACTCTGCTCACCCCCCTTGGTGATTCTATTCGTAGGATACAAGAGTCTGTGACCACATCTGGAGGAGGGAAACAGGGGCGTCTTATAGGTGCCATTATTGGCGGTGTAGCCCTTGGGGTTGCAACTGCTGCA…
X	EF564832	mallard	USA	US_OH_86_233	1986	ATGGGCTCCGGATCTTCTACCAGGATCCCAGTACCTCTGATGCTGACCATCCGGGTTGCACTGGCACTAAGTTGCATCCGTCTGACAAGCTCTCTTGATGGCAGGCCTCTAGCAGCTGCAGGAATTGTGGTAACAGGAGACAAGGCAGTCAACATATATACCTCATCTCAGACAGGGTCAATCATAGTCAAGCTACTCCCGAATATGCCCAAGGATAAAGAGGCATGTGCAAAAGCCCCCTTGGAGGCATACAACAGAACATTGACCACTTTGCTCACCCCCCTTGGTGATTCTATTCGTAGGATACAAGAGTCTGTGACCACATCTGGAGGAGAGAAGCAGGGGCGCCTTATAGGTGCTATTATTGGCGGTGTAGCTCTTGGGGTTGCAACTGCTGCA…
X	FJ705468	mottled_duck	USA	TX_130	2011	ATGGGCTCCGGATCCTCTACCAGGATCCCAGTGCCTCTGATGCTGACCGTCCGGGTCGCACTGACACTAAGTTGCATCCGTCTGACAAGCTCTCTTGATGGCAGGCCTCTCGCAGCTGCAGGAATTGTGGTAACGGGGGACAAGGCAGTCAACATATATACCTCATCTCAGACAGGATCAATCATAGTCAAGCTACTCCCAAATATGCCCAAGGATAAAGAGGCATGTGCAAAAGCACCTTTAGAGGCATACAACAGGACATTGACCACTTTGCTCACCCCCCTTGGTGATTCTATTCGTAGGATACAAGAGTCTGTGACCACATCTAGAGGAGGGAAACAGGGGCGTCTTATAGGTGCCATTATTGGCGGTGTAGCCCTTGGGGTTGCAACTGCTGCA…
X	KX857716	Redhead	USA	ndv42_AI09_4117	2009	ATGGGCTCCGGATCTTCTACCAGGATCCCAGTGCCTCTGATGTTGACCGTCCGGGTCGCACTGACACTAAGTTGCATCCGTCTGACAAGCTCTCTTGATGGCAGGCCTCTCGCAGCTGCAGGAATTGTGGTAACGGGGGACAAGGCAGTCAACATATATACCTCATCTCAGACAGGATCAATCATAGTCAAGCTACTCCCAAATATGCCCAAGGATAAAGAGGCATGTGCAAAAGCACCTTTAGAGGCATACAACAGGACATTGACCACTTTGCTCACCCCCCTTGGTGATTCTATTCGTAGGATACAAGAGTCTGTGACCACATCTGGAGGAGGGAAACAGGGGCGTCTTATAGGTGCCATTATTGGCGGTGTAGCCCTTGGGGTTGCAACTGCTGCA…
X	KX857721	Mallard	USA	MN_AI10_3434	2010	ATGGGCTCCGGGTCTTCTACCAGGATCCCAGTACCTCTGATGCTGACCGTCCGGGTTGCACTGGCACTAAGTTGCATCCGTCTGACAAGCTCTCTTGATGGCAGGCCTCTAGCAGCTGCAGGAATTGTGGTAACAGGAGACAAGGCAGTCAACATATATACCTCATCTCAGACAGGGTCAATCATAGTCAAGCTACTCCCGAATATGCCCAAGGATAAAGAGGCATGTGCAAAAGCCCCCTTGGAGGCATACAACAGAACATTGACCACTTTGCTCACCCCCCTCGGTGATTCTATTCGTAGGATACAAGAGTCTGTGACCACATCTGGAGGAGAGAAGCAGGGGCGCCTTATAGGTGCTATTATTGGCGGTGTAGCTCTTGGGGTTGCAACTGCTGCA…
XI	JX518882	chicken	Madagascar	MGMNJ	2009	ATGGGCTCTCAATCTTCTACTTGGATCCCGATATTTCCAATGCCGACCATCCTGATTGCATTGGCACTGGGCTGTGTCCGTTCGACAAGCTCTCTTGATGGCAGGCCGCTTGCAGCTGCGGGGATCGTGGTAACGGGAGATAAAGCAGTCAACATATACACCTCATCCCAGACAGGATCAATTATAATCAAGTTACTCCCAAACATGCCCAAAGATAGAGAGGCATGCGCAAAAGCCCCAGTAGAAGCATACAATCGGACACTGACTACTCTGCTCACCCCCCTCGGTGATTCTATCCGTAGGATACAAGAGTCTGCGACTATCTCCGAAGGAAGGAGGCGGAGGCGCTTTGTAGGTGCCATCATAGGCAGTGTGGCTCTTGGGGTTGCGACAGCTGCA…
XI	JX518884	chicken	Madagascar	MGS1595T	2011	ATGGGCTCTCAATCTTCTACTTGGATCCCGATATTTCCAATGCCGACCGTCCTAATTGTATTGGCACTGGGCTGTGTCCGTTTGACAAGCTCTCTTGATGGCAGGCCGCTTGCAGCTGCGGGGATCGTAGTAACGGGAGATAAAGCAGTCAACATATACACCTCATCCCAGACAGGATCAATTATAGTCAAGTTACTCCCAAACATGCCCAAAGATAGAGAGGCATGCGCAAAAGCCCCAGTAGAAGCATACAATCGGACACTGACTACTCTGCTCACCCCCCTTGGCGATTCTATCCGTAGGATACAAGAGTCTGCGACTACCTCCGGAGGAAGGAGGCGGAGACGCTTTGTAGGTGCCATCATCGGCAGTGTGGCTCTTGGGGTTGCGACAGCTGCA…
XII.1	KU594616	gamecock	Peru	Lurin_40871	2004	ATGGGCTCCAAACCTTCTACTAGGATCTTAGTACCCCTGACACTGATCACTCGGATTGCGTTGATACTAAGCTGTATCTGCCTGACAAGCTCTCTTGACGGCAGGCCGCTTGCAGCCGCAGGGATTATAGTAACAGGGGATAAGGCAGTCAATATATACACCTCATCTCAGACAGGGTCAATCATAGTCAAGTTGCTCCCGAATATGCCCAAGGATAAAGAGGCATGTGCAAGAGCCCCATTAGAGGCATACAACAGAACACTGACCACCTTACTCAACCCCCTTGGCGATTCCATCCGCAGGATACAAGGGTCTGTGTCCACCTCTGGAGGAAGGAGGCAGAAACGCTTTATAGGTGCTGTTATCGGTAGTGTAGCTCTTGGGGTTGCAACAGCGGCG…
XII.1	KU594618	chicken	Peru	Arequipa_VFAR_81	2015	ATGGGCTCCAAACCTTCTACCAGGATATCAGTACCCTTGACACTGATCACTCTGATCGCATTGATACTAAGCTGTATCTGCCTGACAAGCTCTCTTGACGGCAGATCACTTGCAGCCGCAGGGATTATAGTAACAGGGGATAAGGCAATCAATATATACACCTCATCTCAGACAGGGTCAATCATAGTCAAGTTGCTCCCGAATATGCCCAAGGATAAAGAGGCATGTGCAAGAGCCCCATTAGAGGCATACAACAAAACATTGACCTCCTTACTCAACCCCCTTGGTGATTCTATCCGCAGGATACAAGGGTCTGCGTCCACTTCTGGAGGAAGGAGGCAAAAACGCTTTATAGGTGCTGTTATCGGTAGTGTAGCTCTTGGGGTTGCAACAGCGGCG…
XII.2	JN627507	goose	China	GD_1003	2010	ATGGGCTCCAAACCTTCTACCAGGATCCTAGTACCTCTGACGCTGATCACTAGGATTATGCTGATACTAAGCTGTATCTGTGAGACAAGCTCTCTTGACGGCAGGCCTCTTGCAGCCGCAGGGATTATAGTAACAGGAGATAAAGCAGTCAACATATACACCTCATCTCAGACAGGGTCAATCATAGTCAAGTTGCTCCCAAATATGCCCAAGGACAAAGAGGCATGTGCAAAAGCCCCCTTAGAGGCATATAACAGAACACTGACCACCTTGCTCACCCCCCTTGGCGATTCTATCCGCAGGATACAAGGGTCTGTGTCCACCTCTGGAGGAAGGAGACAGAAACGCTTTATAGGTGCCGTTATTGGCAGTGTAGCTCTTGGGGTTGCAACAGCGGCA…
XII.2	MF278927	goose	China	FS_SS_292	2013	ATGGGCTCCAAACCTTCTACCAGGCTCCTAGTACCTCTGACGCTGATCACTAGGATTATGCTGATACTAAGCTGTATCTGTGAGACAAGCTCTCTTGACGGCAGGCCTCTTGCAGCTGCAGGGATTATAGTAACAGGAGATAAAGCAGTCAACATATACACCTCATCTCAGACAGGGTCAATCATAGTCAAGTTACTCCCAAATATGCCCAAGGACAAAGAGGCATGTGCAAAAGCCCCCTTAGAGGCATATAACAGAACACTGACCACCTTGCTCACCCCCCTTGGCGATTCTATCCGCAGGATACAAGGGTCTGTGTCCACCTCTGGAGGAAGGAGACAGAAACGCTTTATAGGTGCCGTTATTGGCAGTGTAGCTCTTGGGGTTGCAACAGCGGCA…
XIII.1	JN942041	cockatoo	India	7847_ancestral	1982	ATGGGCTCCAAACCTTCTACCAGGATCCCAGTACCCCTGATGCTGATCACTCGGGTTATGCTGATCTTAAGCTGTATCTGTCTGACAAGCTCCCTTGATGGCAGGCCTCTTGCAGCTGCAGGGATTATAGTAACAGGAGATAAGGCAGTCAATATATACACCTCATCTCAGACAGGGTCAATCATAGTCAAATTGCTCCCGAATATGCCCAAGGATAAAGAGGCGTGTGCAAAAGCCCCATTAGAGGCATACAACAGAACACTGACCACCTTACTCACTCCCCTTGGCGATTCTATCCGTAGGATACAAGGGTCTGTGTCCACATCTGGAGGAAGGAGACAGAAACGCTTTATAGGTGCCGTTATTGGCAGTGTAGCTCTTGGGGTTGCAACAGCGGCA…
XIII.1.1	GU585905	chicken	Sweden		1997	ATGGGCTCCAAACCTTCTACCAGGATCCCAGTACCCCTGATGCTGATCACTCGAGTTATGCTAATCTTAAGCTGCATCCGTTCGATAAGTTCCCTTGATGGCAGGCCTCTTGCAGCTGCAGGGATTGTAGTGACAGGAGATAAGGCAGTCAATATATACACCTCATCTCAGACAGGGTCAATCATAGTCAAATTGCTCCCGAATATGCCCAAGGATAAAGAGGCGTGTGCAAAAGCCCCATTAGAGGCATATAACAGAACACTGACCACCTTACTCACTCCCCTTGGCGATTCTATCCGTAGGATACAAGGGTCTGTGTCCACATCGGGAGGAAGGAGACAGAGACGTTTTATAGGTGCCGTTATCGGCAGTGTAGCTCTTGGGGTTGCAACAGCGGCA…
XIII.1.1	HQ589257	chicken	India	Bareilly	1997	ATGGGCTCCAAACCTTCTACCAGGATCCCAGTACCCCTGATGCTGATCACTCGAGTTATGCTAATCTTAAGCTGCATCCGTTCGATAAGTTCCCTTGATGGCAGGCCTCTTGCAGCTGCAGGGATTGTAGTGACAGGAGATAAGGCAGTCAATATATACACCTCATCTCAGACAGGGTCAATCATAGTCAAATTGCTCCCGAATATGCCCAAGGATCAAGAGTCGTGTGCAAAACCCCTATCAGAGGCATACAACAGAACACTGACCACTTTACTCACTCCCCTTGGCGAATCTATCCGTAGGATACAAGGGTCTGTGTCCACATCGGGAGGAAGGAGACAGAAACGCTTTATAGGTGCCGTTATTGGCAGTGTAGCTCTTGGGGTTGCAACAGCGGCA…
XIII.1.1	JN942034	ostrich	South_Africa	45445_3	1995	ATGGGCTCCAAACCTTCTACCAGGATCCCAGTACCCCTGATGCTGATCACTCGGGTTATGCTGATCTTAAGCTGTATCTGTTCGACAGGTTCCCTTGATGGCAGGCCTCTTGCAGCTGCAGGGATTGTAGTGACAGGAGATAAGGTAGTCAATATATACACCTCATCTCAGACAGGGTCAATCATAGTCAAATTGCTCCCGAATATGCCCAAGGGTAAAGAGGCGTGTGCAAAAGCCCCATTAGAGGCATACAACAGAACACTGACCACCTTACTCACTCCCCTTGGCGATTCTATCCGTAGGATACAAGGGTCTGTGTCCGCATCGGGAGGAAGGAGACAGAAACGCTTTATAGGTGCCGTTATTGGCAGTGTAGCTCTTGGGGTTGCAACAGCGGCA…
XIII.1.1	JN942043	roller	Tanzania	47385_11	2010	ATGGGCTCCAAACCTTCTACCAGGATCCCGGCACCCCTCATGCTGATCACTCGAGTTATGCTGATTTTAAGCTATATCCGTTCGACAGGTTCCCTTGATGGCAGGCCTCTTGCAGCTGCAGGGATTGTCGTGACAGGAGATAAGGCAGTCAATATATACACCTCTTCTCAGACAGGGTCAATCATAGTCAAATTGCTTCCGAATATGCCCAAGGATAAAGAAGCGTGTACAAGAGCCCCATTAGAGGCATACAACAGAACACTGACCACCTTACTCGCTCCTCTTGGCGATTCTATTCGTAGGATACAAGAGTCTGTGTCTACATCAGGAGGAAGGAGACAGAAACGCTTTATAGGTGCCGTTATTGGCAGTGTAGCTCTCGGGGTTGCAACAGCGGCA…
XIII.1.1	MF409241	chicken	Zambia	Chiwoko	2015	ATGGGCTCCAAACCTTCTACCAGGACCCCAGCACCATTGATGCTGATCTCTCGGGTTATGCTGATCTCAAGCTGCATCTGTTTGACAGTTTCCCTTGACGGCAGACCTCTTGCAGCTGCAGGGATTATAGTGACAGGAGAAAAAGCTGTTAATATATACACCTCGTCTCAGACAGGGTCAATCATAGTCAAATTACTCCCGAATATGCCTAGGGATAAAGAGGCGTGTGCAAAAGCCCCATTAGAGGCATACAACAGAACACTGACCTCCCTACTCACTCCCCTTGGCGATTCCATCCGTAGGATACAAGGATCTGTGTCCACATCAGGAGGAAGGAGACAGAAACGCTTTATAGGTGCCGTTATTGGCAGCGTAGCTCTTGGGGTTGCAACAGCAGCA…
XIII.1.2	JQ267585	chicken	Iran	EMM_1	2008	ATGGGCTCCAAACCTTCTACCAGGATTCCAGTACCCCTGAGGCTGATCACTAGGGTTATGCTGATCTTAAGCTGTATCTGTCTGACAAGCTCCCTCGACGGCAGACCTCTTGCAGCTGCAGGGATTGTAGTAACAGGAGATAAGGCAGTCAATATATACACCTCATCTCAAACAGGATCAATCATAGTCAAATTGCTCCCGAATATGCCCAAGGATAAAGAGGCGTGTGCAAAAGCCCCATTAGAGGCATACAACAGAACACTGACCACTTTACTCACTCCCCTAGGCGATTCTATCCGTAGGATACAAGGGTCTGTGTCCACATCTGGAGGGAGGAGACAGAAACGCTTTATAGGTGCCGTTATTGGCAGTGTAGCTCTTGGGGTTGCAACAGCGGCA…
XIII.2.1	GU182323	chicken	Pakistan	SPVC_Karachi_43	2008	ATGGGCTCCAAACCTTCTACCAGAATTCCAGCACCCCTGAGGCTGATCACCAGGGTTATACTGATCTTGAGCTGTGTCTGTCTGACAAGCTCCCTCGACGGCAGACCTCTTGCAGCTGCAGGGATTGTAGTAACAGGAGATAAGGCAGTCAATATATACACCTCATCTCAAACAGGGTCAATCATAGTCAAATTGCTCCCGAATATGCCTAAGGATAAAGAGGCATGTGCAAAAGCCCCATTGGAGGCATACAACAGAACACTGACCACCTTACTAACTCCCCTAGGTGATTCTATCCGTAGGATACAAGGGTCTGTGTCCACATCTGGAGGGAGGAGACGGAAACGCTTTATAGGTGCCGTTATTGGCAGTGTAGCTCTTGGGGTCGCAACAGCGGCA…
XIII.2.2	KT734767	chicken	India	Polashbari	2014	ATGGGCTCCAAACCTTCTACCAGAATTCCAGCAACCCTGGGGCTGATCACCATGGTTATGCTGATCTTGAACTGCATCTGTCTGACAAGCTCCCTTGACGGCAGACCTCTTGCAGCTGCAGGGATTGTAGTAACAGGGGATAAGGCAGTCAATATATACACCTCATCTCAGACAGGGTCAATCATAGTCAAATTGCTCCCAAATATGCCCAAGGATAAAGAGGCGTGTGCAAAAGCCCCATTAGAGGCATACAACAGAACACTGACCACCTTACTCACTCCCCTGGGCGATTCTATCCGTAGGGTACAAGGGTCTGTGTCCGCATCTGGAAGGAGGAGACAGAAACGCTTTATAGGTGCCGTTATTGGCAGTGTAGCTCTTGGGGTTGCAACAGCGGCA…
XIV.1	HF969205	turkey	Nigeria	NIE09_2071	2009	ATGGGCTCCATACCTTCTACCAGGATCCTAGTACCCCTGATGTTGATCGCTCGGGTTATGCTGTTGCTAAACTGCATATGCCTGACAAGCTCCCTTGATGGCAGGCCTCTTGCAGCTGCAGGGATTGTAATAACAGGAGATAAGGCAATCAAGATATACACCTCATCTCAGACTGGATCCATCATTGTCAAGTTGCTCCCGAATATGCCCAAGGACAAGGAAGCATGTGCAAGGGCCCCATTAGAGGCGTACAACAGAACACTAACCACCTTACTCACTCCTCTTGGTGATTCCATCCGCAGGATACAAGGGTCTGTGTCCACATCTGGGGGAAGACGACAGAAACGCTTTATAGGGGCAGTCATTGGCAGTGTAGCTCTTGGGGTTGCAACAGCGGCA…
XIV.1	JN872165	chicken	Niger	VIR_1377_7	2006	ATGGGCTCCAAACCTTCTACCAGGATCCTAGTACCCTTGAAGTTGATCGCTCGGATTATGCTGTTGCTAAGCTGCATATGTCTGACAAGCTCCCTTGATGGCAGGCCTCTTGCAGCTGCAGCGATTGTAATAACAGGGGATAAGGCAATCAAGATATACACCTCATCTCAGACCGGATCCATCATTGTCAAGCTTCTCCCGAATATGCCCAAGGACAAGGAAGCGTGTGCAAGAGCCCCATTAGAGGCATACAACAGAACACTAACCTCCTTACTCACTCCTCTTGGTGAATCCATCCGCAGGATACAAGGGTCTGTCTCCACATCTGGAGGAAGACGACAGAAACGCTTTATAGGTGCAGTCATTGGCAGTGTAGCTCTCGGGGTTGCAACAGCGGCA…
XIV.1	JQ039386	chicken	Nigeria	VRD08_36	2008	ATGGGCTCCATACCTTCTACCAGGATCCTAGTACCCCTGATGTTGATCGCTCGGGTTATGCTGTTGCTGAGCTGCATACGTCTGGCAAGCTCCCTTGATGGCAGGCCTCTTGCAGCTGCAGGGATTGTAATAACAGGAGATAAGGCAATCAAGATATACACCTCATCTCAGACTGGATCCATCATTGTCAAGTTGCTCCCGAATATGCCCAAGGACAAGGAAGCATGTGCAAGAGCCCCATTAGAGGCATATAACAGAACACTAACCACCTTACTCACTCCACTTGGTGATTCCATCCGCAGGATACAAGGGTCTGTGTCCACATCTGGAGGAAGACGACAGAAACGCTTTATAGGTGCAGTCATTGGCAGTGTAGCTCTTGGGGTTGCAACAGCGGCA…
XIV.2	HF969210	chicken	Nigeria	NIE10_139	2011	ATGGGCTCCAAACCTTCTACCAGGATCCTAGTACCCTTGATGCCGATCACTCTGATTATGCTGATGCCAAGCTGCATATGTCTGACAAGCTCCCTTGACGGCAGGCCTCTTGCAGCTGCAGGGATTGTAATAACAGGAGATAAGGCAATCAAGATATATACCTCATCTCAGACCGGATCCATCATAGTCAAGTTGCTCCCGAACATGCCCAAGGACAAGGAGGCGTGTGCAAGAGCCCCACTAGAGGCATACAATAGAACACTAACCGCCTTACTCACTCCTCTTGGTGATTCCATCCGCAGGATACAAGGGTCTGTGTCCACATCTGGAGGAAGACGACAGAAACGTTTTGTAGGTGCAGTTATTGGTAGTGTAGCTCTTGGGGTTGCAACAGCAGCA…
XIV.2	KY171990	chicken	Nigeria	KD_TW_03T_N45_720	2009	ATGGGCTCCAAACCTTCTACCAGGATCCTAATACCCTTGATGCCGATCACTCTGATTATGCTGATGCCAAGCTGCATATGTCTGACAAGCTCCCTTGACGGCAGGCCTCTTGCAGCTGCAGGGATTGTAATAACAGGAGATAAGGCAATCAAGATATATACCTCATCTCAGACCGGATCCATCATAGTCAAGTTGCTCCCGAACATGCCCAAGGACAAGGAAGCGTGTGCAAGAGCCCCACTAGAGGCATACAATAGAACACTAACCGCCTTACTCACTCCTCTTGGTGATTCCATCCGCAGGATACAAGGGTCTGTGTCCACATCTGGAGGAAGACGACAGAAACGTTTTGTAGGTGCAGTTATTGGTAGTGTAGCTCTTGGGGTTGCAACAGCAGCA…
XIX	FJ705456	cormorant	USA	MN_92_40140	1992	ATGGGCCCCAAACCCCCCACCGGGACCCCAGCGCCTCTGGTGCTGATCGCCCGGACCGCGTTGGTGTTGGGCTGTGTCTGTCCGGCGGGCTCTCTTGACGGCAGACCTCTTGCAGCTGCAGGGATTGTGGTAACGAGAGATAAAGCAGTCAATATATACACTTCATCTCAAACGGGGTCAATCATAGTCAAGTTACTCCCAAATATGCCCAAGGACAAGGAGGCGTGCGCAAAAGCCCCATTAGAGGCATACAATAGAACACTGACCACTTTACTCACTCCTCTTGGTGACTCCATCCGCAGGATACAAGGGTCTGCAACTACATCTAGAGGAAGGAGACAGAAACGTTTTGTAGGTGCTATCATTGGCAGTATAGCTCTTGGGGTTGCGACAGCTGCA…
XIX	FJ705461	cormorant	Canada	95DC2345	1995	ATGGGCCCCAAACCCTCCACCAGGACCCCAGCACCCCTGATGCTGATCATCCGGACCACGTTGATATTGAGCTGTATCTGTCGGACAAGCTCTCTTGACGGCAGACCTCTTGCAGCTGCAGGGATTGTGGTAACGAGAGATAAAGCAGTCAATGTATACACTTCATCTCAAACAGGGTCAATCATAGTCAAGTTGCTCCCAAATATGCCCAAGGATAAAGAGGCGTGCGCAAAAGCCCCATTGGAGGCATACAACAGAACACTGACCACTTTACTCGCTCCTCTTGGTGACTCCATCCGCAGGATACAAGGGTCTGCAACTACATCTAGAGGAAGGAGACAGAAACGTTTTGTAGGTGCTATTATCGGCAGTATAGCTCTTGGGGTTGCAACAGCTGCA…
XIX	JN942024	cormorant	USA	WI_272409	2003	ATGGGCCCCAAATCCTCCACCAGGACCCCAGCACCCCTGATGCTGATCACCCGGACCACGTTGATATTGAGCTGTATCTGTCGGACAAGCTCTCTTGACGGCAGACCTCTCGCAGCTGCAGGGATTGTGGTGACGAGGGATAAAGCAGTTAATGTATTCACTTCATCTCAAACAGGGTCAATCATAATCAAGTTGCTCCCAAATATGCCCAAGGATAAAGAGGCGTGCGCAAAAGCCCCATTGGAGGCATACAACAGAACACTGACCACCTTACTCACTCCTCTTGGTGACTCCATCCGCAGGATTCAAGGGTCTGCAACTACATCTCGAGGAAGGAGACAGAAACGTTTTGTAGGTGCTATTATCGGCAGTATAGCTCTTGGGGTTGCAACAGCTGCA…
XIX	JN942030	cormorant	USA	Wisconsin_28547	1997	ATGGGCCCCAAACCCTCCACCAGGACCCCAGCACCCCTGATGCTGATCACCCGGACCACGCTGATATTGAGCTGTATCTGTCTGACAAGCTCTCTTGACGGCAGACCTCTTGCAGCTGCAGGGATTGTGGTAACGAGAGATAAAGCAGTCAATGTATACACTTCATCTCAAACAGGGTCAATCATAGTCAAGTTGCTCCCAAATATGCCCAAGGATAAAGAGGCGTGCGCAAAAGCCCCATTGGAGGCATACAACAGAACACTGACCACTTTACTCACTCCTCTTGGTGACTCCATCCGCAGGATACAAGGGTCTGCAACTACATCTAGAGGAAGGAGACAGAAACGTTTTGTAGGTGCTATTATCGGCAGTATAGCTCTTGGGGTTGCAACAGCTGCA…
XIX	JN942038	cormorant	USA	Michigan_38819_5	1992	ATGGGCCCTAAACCCCCCACCGGGACCCCAGCGCCTCTGGTGCTGATCGCCCGGACCGCGTTGGTGTTGGGCTGTGTCTGTCCGGCGGGCTCTCTTGACGGCAGACCTCTTGCAGCTGCAGGGATTGTGGTAACGAGAGATAAAGCAGTCAATATATACACTTCATCTCAAACGGGGTCAATCATAGTCAAGTTACTCCCAAATATGCCCAAGGACAAGGAGGCGTGCGCAAAAGCCCCATTAGAGGCATACAATAGAACACTGACCACTTTACTCACTCCTCTTGGTGACTCCATCCGCAGGATACAAGGGTCTGCAACTACATCTAGAGGAAGGAGACAGAAACGTTTTGTAGGTGCTATCATTGGCAGTATAGCTCTTGGGGTTGCGACAGCTGCA…
XIX	KC433530	cormorant	USA	FL_41105	2012	ATGGGCCCCAAACCCTCCACCAGAACCCCAGCACCCCTGACGCTGATCACCCGGACCACGCTGATATTGAGCTGTATTTGTCTGACAAGCTCCCTTGACGGCAGACCTCTTGCAGCTGCAGGGATTGTGGTAACGAGAGATAAAGCGGTCAATGTATACACTTCATCTCAAACAGGGTCAATCATAATTAAGTTGCTCCCAAATATGCCCAAAGATAAAGAGGCGTGCGCAAAAGCCCCATTGGAGGCATACAACAGAACACTGACTACTTTACTCACTCCTCTTGGTGACTCCATCCGCAGGATACAAGGGTCTGCAACTACATCTAGAGGGAAGAGACAGAAACGTTTTGTAGGTGCTATTATCGGCAGTATAGCTCTTGGGGTTGCAACAGCTGCA…
XVI	JX186997	chicken	Dominican_Republic	867	2008	ATGGGTTCCCGGTCCTCTACCAGGACTTCGGCATCTCTGCCGCTAATCATCTGGGCCACACTGATCATGAGCTGCATTTGTTTGACAAGCTCTCTCGATGGCAGGCATCTTGCAGCAGCAGGAATCGTGGTAACAGGAGATAAATCGGTCAACGTATACACCTCATCTCAGACAGGGTCGATCATAGTCAAATTGCTCCCAAATATGCCCAGGGACAAAGAGGCATGTGCAAAAGCCCCGCTGGAGGCATACAATAAAACACTGACCACTCTACTCACCCCCCTCGGTGATTCTATCCGCAAGATACAAGAGTCAGCGACTACATCTGGAAGAAGGAGACAGAAACGTTTTGTAGGTGCCATTATCGGCGGTGTAGCTCTTGGGGTTGCAACAGCTGCA…
XVI	JX915242	chicken	Dominican_Republic	28138_4	1986	ATGGGCTCCCGATCTTCTACCAGGGTCTCAGCATCTCTGCCGCTGATCATCCGGACCATACTGATCATGAGCTGCATTTGTTTGACAAGCTCTCTTGACGGCAGGCCTCTCGCAGCAGCAGGGATCGTGGTAACAGGGGATAAATCAGTCAACGTATACACCTCATCTCAGACGGGGTCGATCATAGTCAAGTTGCTCCCAAATATGCCCAGGGATAAAGAGGCGTGTGCAAGAGCCCCGTTGGAGGCATACAATAAAACACTGACCACTCTACTCACCCCCCTCGGTGATTCTATCCGCAGGATACAAGAGTCTGTGACTACACCTGGAAGAAGGAGACAGAAACGCTTTGTAGGTGCCATTATCGGCGGTGTAGCTCTTGGGGATTGCACAGCTGCG…
XVI	JX915243	chicken	Mexico	Queretaro_452_1947	1947	ATGGGCTCCAAATCTTCTACCAGGATCCCAGCACCTCTGCTGCTGATCATCCGGACCACACTGATACTGAGCTGTATCTGTCTGACAAGCTCTCTTGACGGCAGGCCTCTTGCAGCTGCAGGGATTGTGGTAACAGGAGATAAAGCAGTCAACATATACACCTCATCCCAGACGGGGTCAATCATAGTCAAGTTGCTCCCAAATATGCCCAAGGATAAAGAGGCGTGTGCAAAAGCCCCGTTGGAGGCATACAACAGAACACTGACTACTTTACTCACCCCCCTTGGTGATTCTATCCGCAGGATACAAGAGTCTGTGACTACATCTGGAAGAAGGAGACAGAAACGCTTTATAGGTGCCATTATCGGCAGTGTAGCTCTTGGGGTTGCAACAGCTGCA…
XVII	HF969176	chicken	Nigeria	NIE10_310	2011	ATGGGCTCTAAACCTTCTACCAGGACTCCAGTATCCCTGATGCCTACTGTCCAGATTATGCTGGTACTAAGCTGTGTCTATATGACAAGCTCCCTTGACGGCAGGCCTCTTGCGGCTGCAGGAATTGTAATAACAGGAGATAAGGCAGTCAAAATCTACACCTCATCTCAGACAGGGTCGATCATAGTCAAGTTACTCCCGAATATGCCCAAGGATAAAGAGGCGTGTGCAAAAGCCCCATTAGAGGCATACAACAGAACATTAACTACCTTACTCGCTCCTCTTGGCGATTCCATCCACAGGATACAAGGGTCTGCGTCTAAATCTGGAGGGAGGAGGCGGAAACGCTTCATAGGTGCCGTTATTGGCAGTGTGGCTCTTGGGGTTGCAACAGCAGCG…
XVII	HF969194	chicken	Nigeria	NIE08_2199	2009	ATGGGATCCAAACCTTCTACCAGGACCCCAGTATCCCTAATGCCTATCGTCCAGATCATGCTGGTACTAAGCTGTGTCTATATGACAAGCTCCCTTGACGGCAGGCCTCTTGCGGCTGCAGGGATTGTAATAACAGGAGACAAGGCAGTCAAGATCTACACCTCATCCCAGACAGGGTCGATCATAGTCAAGTTGCTCCCGAATATGCCCAAGGATAAAGAGGCGTGTGCAAAAGCCCCATTAGAGGCATATAACAGAACATTAACCACCTTACTCACTCCTCTTGGCGATTCCATCCACAGGATACAAGGGTCTGTGTCTACATCCGGAGGAAGGAGACAGAAACGCTTTATAGGTGCTGTCATTGGCAGTGTAGCTCTTGGGGTTGCAACAGCGGCA…
XVII	KU058680	chicken	Nigeria	Kudu_113_N56_	1992	ATGGGCTCCAAACCTTCTACCAGGACCCCAGCATCCCTGATGCTGATCACTCAGATTATGCTGATATTAAGCTGTATCTGTCTGACAAGCTCCCTTGACGGCAGGCCTCTTGCGGCTGCAGGGATTGTAATAACAGGAGATAAGGCAGTCAAGATATACACCTCATCTCAGACAGGATCAATCATAGTCAAGTTGCTCCCGAATATGCCCAAGGATAAAGAGGCGTGTGCAAAAGCCCCATTAGAGGCATACAACAGAACATTGACCACCTTACTCACTCCCCTTGGCGATTCCATCCACAGGATACAAGGGTCTGTGTCTACATCTGGAGGAAGGAGACAGAAACGCTTTATAGGTGCCGTTATTGGCAGTGTGGCTCTTGGGGTTGCAACAGCGGCA…
XVIII.1	JF966389	guinea_fowl	Mali	ML038	2007	ATGGGCTCCAAACCCTCTACCAGGTCACCTGTACCCCCAATGCTGATCACTCGGATTATGCTGATATTAGGCTGTATCTGTCTGACAAACTCCCTTGACGGCAGGCCTCTTGCAGCTGCGGGGATTGTTATAACAGGAGACAAGGCAGTCAAGATATACACCTCATCTCAGACAGGGTCAATCATAGTCAAGTTGCTCCCAAACATGCCCAAGGACAAAGAGGCATGCGCAAAAGCCCCCTTAGAGGCATACAACAGAACATTGACCACCTTACTCACTCCCCTTGGCGATTCCATCCAAAGGATACAAAGGTCTGTGTCCACATCTGGAGGGAGGAGACAAAAGCGCTTTATAGGTGCCGTAATTGGCAGTGTAGCTCTTGGTGTTGCAACAGCAGCA…
XVIII.1	JX518885	chicken	Mali	ML57051T	2010	ATGGGCTCCAAACCTTCTACCAGGTCACCTGTACCCCTAATGCTGATCACTCGGATTATGCTGATATTAGGCTGTATCTGTCCGACAAACTCTCTTGACGGCAGGCCTCTTGCAGCTGCGGGGATTGTTATAACAGGAGACAAGGCAGTCAAGATATACACCTCATCTCAGACAGGGTCAATCATAGTCAAGTTGCTCCCAAACATGCCCAAGGACAAAGAGGCATGCGCAAAAGCCCCCTTAGAGGCATACAACAGAACATTGACCACCTTACTCACTCCCCTTGGCGATTCCATCCAAAGGATACAAAGGTCTGTGTCCACATCTGGAGGGAGGAGACAAAAGCGCTTTATAGGTGCCGTAATTGGCAGTGTAGCTCTTGGTGTTGCAACAGCAGCA…
XVIII.2	HG326600	village_weaver	Ivory_Coast	CIV08_32	2006	ATGGGCTCCAAACCTTCTACCAGGATTCCAGTACCTCTAATGCTGATCATTCGGGCTATGCTGATATTAAGCTGCGTCTGTCCGGCAAACTCCCTTGACGGCAGGCCCCTTGCAGCTGCGGGGATTGTAATAACAGGAGATAAGGCAGTCAAGATATACACCTCATCTCAGACAGGGTCAATCATAGTCAAGTTGCTCCCGAATATGCCCAAGGATAAAGAGGCGTGCGCAAAAGCCCCCTTAGAGGCATACAACAGAACACTGACCACCTTACTCACTCCCCTTGGCGATTCCATCCACAGGATACAAGGGTCTGTGTCCACATCTGGAGGAAGGAGACAAAAACGCTTTATAGGTGCCGTTATTGGCAGTGTAGCTCTTGGTGTTGCAACAGCAGCA…
XVIII.2	JX518886	chicken	Mali	ML57072T	2010	ATGGGCTCCAAACCTTCTACCAGGATTCCAGTACCTCTAATGCTGATCATTCGGACTATGCTGATATTAAGCTGCGTCTGTCTGACAAGCTCCCTTGACGGCAGGCCCCTTGCAGCTGCGGGGATTGTAATAACAGGAGATAAGGCAGTCAAGATATACACCTCATCTCAGACAGGGTCAATCATAGTCAAGTTGCTCCCGAATATGCCCAAGGATAAAGAGGCGTGTGCAAAAGCCCCCTTAGAGGCATACAACAGAACACTGACCGCCTTACTCACTCCCCTTGGCGATTCCATCCACAGGATACAAGGGTCTGTGTCCACATCTGGGGGAAGGAGACAAAAACGCTTTATAGGTGCCGTTATTGGCAGTGTAGCTCTTGGTGTTGCAACAGCAGCA…
XX	AB465606	chicken	Japan	Ibaraki	1985	ATGGGCTCCAAACCTTCTACCAGGATCTTAGTACCTCCGATGCTAATTACCCGAATCACGTTGATATTGAGCTGTATCTGTCTGACTAGCTCTCTTGACGGCAGGCCTCTTGCAGCTGCGGGGATTGTGGTAACAGGAGATAAAGCAGTCAATATATACACCTCATCTCAGACGGGGTCAATCATAATCAAGTTGCTCCCAAATATGCCCAAGGATAAAGAGGCGTGTGCAAAAGCCCCATTAGAAGCATACAACAGAACACTGACCACTTTACTCTCCCCACTTGGTGATTCCATCCGCAGGATACAAGGGTCTGTGTCTACATCAGGAGGGAGGAGACAGAAACGCTTTATAGGTGCCATTATCGGTAGTGTAGCTCTTGGGGTCGCAACAGCGGCA…
XX	AB853926	chicken	Japan	Osaka_2440_ancetsral	1969	ATGGGCTCCAAACCTTCTACCAGGATCCCAGTACCTCTGATGCTGATCACCCGAATTATGTTGATATTGAGCTGTATCTGTCTGACGAGCTCTCTTGACGGCAGGCCTCTTGCAGCTGCAGGGATTGTGGTAACAGGAGATAAAGCAGTCAATATATACACCTCATCTCAGACGGGGTCAATCATAGTCAAGTTGCTCCCAAATATGCCCAAGGATAAAGAGGCGTGTGCAAAAGCCCCGTTAGAAGCATACAACAGAACACTGACCACTTTACTCACCCCCCTTGGTGATTCCATCCGCAGGATACAAGGGTCTGTGTCCACATCAGGAGGAAGGAGACAGAAACGCTTTATAGGTGCCGTTATCGGCAGTGTAGCTCTTGGGGTCGCAACAGCGGCA…
XX	AB853928	chicken	Japan	Ibaraki_SM87	1987	ATGGGCTCCAAACCTTCTACCAGGATCTTAGTACCTCCGATGCTAATTACCCGAATCACGTTGATATTGAGCTGTATCTGTCTGACTAGCTCTCTTGACGGCAGGCCTCTTGCAGCTGCGGGGATTGTGGTAACAGGAGATAAAGCAGTCAATATATACACCTCATCTCAGACGGGGTCAATCATAATCAAGTTGCTCCCAAATATGCCCAAGGATAAAGAGGCGTGTGCAAAAGCCCCATTAGAAGCATACAACAGAACACTGACCACTTTACTCTCCCCACTTGGTGATTCCATCCGCAGGATACAAGGGTCTGTGTCTACATCAGGAGGGAGGAGACAGAAACGCTTTATAGGTGCCATTATCGGTAGTGTAGCTCTTGGGGTCGCAACAGCGGCA…
XX	AF458015	chicken	China	ZhJ_3	1997	ATGGGCTCCAAACCTTCTACCAGGATCTCAGTACCTCCGATGCTAATCACCCAAATCACGTTGATATTGAGCTGTATCTGTTTGACTAGCTCTCTTGACGGCAGGCCTCTTGCAGCTGCGGGGATTGTGGTAACAGGAGATAAAGCAGTCAATATATACACCTCATCTCAGACGGGGTCAATCATAATCAAGTTGCTCCCAAATATGCCCAAGGATAAAGAGGCGTGTGCAAAAGCCCCGTTAGAAGCATACAACAGAACACTGACCACTTTACTCTCCCCACTTGGTGATTCCATCCGCAGGATACAAGGGTCTGTGTCTACATCAGGAGGAAGGAGACAGAAACGCTTTATAGGTGCCATTATCGGTAGTGTAGCTCTTGGGGTCGCAACAGCGGCA…
XX	AF458016	chicken	China	ZhJ_2	1986	ATGGGCTCCAAACCTTCTACCAGGATCTCAGTACCTCCGATGCTAATCACCCAAATCACGTTGATATTGAGCTGTATCTGTTTGACTAGCTCTCTTGACGGCAGGCCTCTTGCAGCTGCGGGGATTGTGGTAACAGGAGATAAAGCAGTCAATATATACACCTCATCTCAGACGGGGTCAATCATAATCAAGTTGCTCCCAAATATGCCCAAGGATAAAGAGGCGTGTGCAAAAGCCCCGTTAGAAGCATACAACAGAACACTGACCACTTTACTCTCCCCACTTGGTGATTCCATCCGCAGGATACAAGGGTCTGTGTCTACATCAGGAGGAAGGAGACAGAAACGCTTTATAGGTGCCATTATCGGTAGTGTAGCTCTTGGGGTCGCAACAGCGGCA…
XX	GQ507801	chicken	South_Korea	Kr_102	1989	ATGGGCTCCAAACCTTCTACCAGGATTCCAGTACCTCCGATGCTGATCACCCGAATCACGTTGATATTGAGCTGTATCTGTCTGACGAACTCTCTCGATGGCAGGCCTCTCGCAGCTGCAGGGATTGTGGTAACAGGAGATAAAGCAGTCAATATATACACCTCATCCCAGACAGGGTCAATCATAGTCAAGCTGCTCCCAAATATGCCCAAGGATAAAGAGGCGTGTGCAAAAGCCCCGTTAGAAGCATACAACAGAACACTGACCACTTTACTCACCCCACTTGGTGATTCCATCCGCAAGATACAAGGGTCTGTGTCGACATCAGGAGGAAGGAGACGGAAACGCTTTATAGGTGCCATTATCGGTAGTGTGGCTCTCGGGGTCGCAACAGCGGCA…
XX	HQ839733	chicken	Sweden		1995	ATGGGCTCTAAACCTTCTACCAGGGTCTCAGTACCTCCGATGCTAATCACCCGAATCACGTTGATATTGAGCTGTATCTGTCTGACTAGCTCTCTTGACGGCAGGCCTCTTGCAGCTGCGGGGATTGTGGTAACAGGGGATAAAGCAGTCAATATATACACCTCATCTCAGACGGGGTCAATCATAATCAAGTTGCTCCCAAACATGCCCAAGGATAAGGAGGCGTGTGCAAAAGCCCCCTTAGAAGCATACAACAGAACACTGACCACTTTACTCTCCCCACTTGGTGATTCCATCCGCAGGATACAAGGGTCTGTGTCTACATCAGGAGGAAGGAGACAGAAACGCTTTATAGGTGCCATCATCGGTAGTGTAGCTCTTGGGGTCGCAACAGCGGCA…
XX	KY042125	chicken	Bulgaria	DolnoLinevo	1992	ATGGGCTCTAAACCTTCTACCAGGGTCTCAGTACCTCCGATGCTAATCACCCGAATCACGTTGATATTGAGCTGTATCTGTCTGACTAGCTCTCTTGACGGCAGGCCTCTTGCAGCTGCGGGGATTGTGGTAACAGGGGATAAAGCAGTCAATATATACACCTCATCTCAGACGGGGTCAATCATAATCAAGTTGCTCCCAAATATGCCCAAGGATAAAGAGGCGTGTGCAAAAGCCCCCTTAGAAGCATACAACAGAACACTGACCACTTTACTCTCCCCACTTGGTGATTCCATCCGCAGGATACAAGGGTCTGTATCTACATCAGGAGGAAGGAGACAGAAACGCTTTATAGGCGCCATCATCGGTAGTGTAGCTCTTGGGGTCGCAACAGCGGCA…
XX	KY042142	quail	Korea	88_M	1988	ATGGGCTCCAAACCTTCTACCAGGATTCCAGTACCTCCGATGCTGATCACCCGAATCACGTTGATATTGAGCTGTATCTGTCTGACGAACTCTCTCGATGGCAGGCCTCTCGCAGCTGCGGGGATTGTGGTAACAGGAGATAAAGCAGTCAATATATACACCTCATCCCAGACAGGGTCAATCATAGTCAAGCTGCTCCCAAATATGCCCAAGGATAAAGAGGCGTGTGCAAAAGCCCCGTTAGAAGCATACAACAGAACACTGACCACTTTACTCACCCCACTTGGTGATTCCATCCGCAAGATACAAGGGTCTGTGTCGACATCAGGAGGAAGGAGACGGAAACGCTTTATAGGTGCCATTATCGGTAGTGTGGCTCTTGGGGTCGCAACAGCGGCA…
XX	KY042143	chicken	Korea	93_58GG	1993	ATGGGCTCCAAACCTTCTACCAGGATTCCAGTACCTCCGATGCTGATCACCCGAATCATGTTGATATTGAGCTGTATCTGTCTGACGAGCTCTCTCGATGGCAGGCCTCTCGCAGCTGCGGGGATTGTGGTAACAGGAGATAAAGCAGTCAATATATACACCTCATCTCAGACAGGGTCAATCATAGTCAAGCTGCTCCCAAATATACCCAAAGATAAAGAGGCGTGTGCAAAAGCCCCGTTAGAAGCATACAACAGAACACTGACCACTTTACTCACCCCACTTGGTGATTCCATCCGCAAGATACAAGGGTCCGTGTCAACATCAGGAGGAAGGAGACGAAAACGCTTTATAGGTGCCATTATCGGTAGTGTGGCTCTCGGGGTCGCAACAGCGGCA…
XX	Z12111	chicken	Great_Britain	Warwick_ancestral	1966	ATGGGCTCCAAACCTTCTACCAGGATCCCAGTACCTCTGATGCTGATCACCCGAATTATGTTGATATTGAGCTGTATCTGTCTGACGAGCTCTCTTGACGGCAGGCCTCTTGCAGCTGCAGGGATTGTGGTAACAGGAGATAAAGCAGTCAATATATACACCTCATCTCAGACGGGGTCAATCATAGTCAAGTTACTTCCAAATATGCCCAAGGATAAAGAGGCGCGCGCAAAAGCCCCGTTAGAGGCATACAACAGGACACCAACCACTTTGCTCACCCCCCTTGGTGATTCTATCCGCAGGATACAAGGGTCTGTGACCACATCAGGAGGAAGGAGACAGAAACGCTTTATAGGTGCCGTTATCGGTAGTGTAGCTCTTGGGGTCGCAACAGCGGCA…
XXI	KC205479	chicken	Ethiopia	ETHMG1C	2011	ATGGGCTCCAGATCTTCTACCAGAACCCCAGCACCTGTGACGTTGACTGCCCAAATTATGTTGATATTGAGCTGTATCTGTCCGACAAACCCTCTTGACGGCAGGTCTCTTGCAGCTGCAGGAATTGTGGTAACAGGAGACAAAGCAGTTAATATATACACCTCATCTCAGACGGGATCAATCATAGTCAAGTTGCTCCCAAACATGCCCAAAGATAAAGAGGCGTGTGCAAAAGCCCCGTTAGAAGCATACAACAGAACACTGACCGCTTTACTCACCCCTCTCGGTGATTCTATCCGCAGGATACAGGGGTCTGTATCCAAGTCAAGAGGAAGGAGACATAAACGCTTCGTAGGTGCCATTATTGGCAGTGTAGCTCTTGGGGTCGCAACATCAGCA…
XXI.1.1	JF824032	pigeon	Russia	Vladimir_687	2005	ATGAGCTCCAAATCTTCCACGAGGATCCCAGCACCTCTGATGTTGACCACCCGAATCATGCTGATACTGAGCTGCATTCGTCTGACAAGCTCTCTCGACGGCAGGCCTCTCGCAGCTGCGGGAATTGTGGTAACAGGAGATAAAGCAGTCAATATATACACCTCATCTCAGACAGGGTCAATCATAATCAAGTTGCTCCCAAATATGCCCAAGGATAAAGAGGCGTGTGCAAGAGCCCCGTTAGAAGCATACAACAGAACACTGACTGCTTTACTCAACCCCCTTGGTGATTCCATCCGCAGGATACAAGGATCTGTATCCACATCAGGAGGAAAGAGACAGAAGCGCTTTATAGGTGCCATTATCGGCAGTGTAGCTCTTGGGGTCGCAACATCAGCA…
XXI.1.1	KY042136	Pigeon	Pakistan	Lahore_125	2015	ATGGGCTCCAAATCTTCTACCAGGATCCCAGCACCTCTGATGTTGATCACCCGAATCATGCTGATATTGAGCTGCATTTGTCTGGCAAGCTCTCTCGACGGCAGGCCTCTTGCAGCTGCGGGGATTGTGGTAACAGGGGATAAAGCAGTCAATATATACACCTCGTCTCAGACAGGGTCAATCATAATCAAGTTGCTCCCAAATATGCCCAAGGATAAGGAGGCATGTGCAAAAGCCCCGTTAGAAGCATACAACAGAACACTGACTGCTTTACTCACCCCCCTTGGTGATTCCATCCGCAGGATACAAGGATCTGTATCCACATCAGGAGGAAGGAGAAAGAAGCGCTTTATAGGTGCCATTATCGGCAGTGTAGCTCTCGGGGTCGCAACATCGGCA…
XXI.1.2	KU862298	pigeon	Pakistan	Lahore_AW_2	2015	ATGGGCTCCAAATCCTCTACCAGGATCCTAACACCTCTGATGCTGATCACCCGAATCATGTTGATATTGAGCTGCATCTGTCTGACAAACTCTCTTGACGGCAGGCCTCTTGCAGCTGCGGGGATTGTGGTAACAGGAGATAAAGCAGTCAACATATACACCTCGTCTCAAACGGGGTCAATCATAGTTAAGTTGCTCCCAAATATGCCCAAGGATAAGGAGGCGTGCGCAAAAGCCCCCTTAGAAGCATACAACAGAACACTGACTACTTTGCTCACCCCCCTTGGTGATTCCATTCGCAGGATACAAGGGTCTGTGTCCACGTCAGGAGGAAGGAGACAGAGACGCTTTATAGGTGCCATTATCGGTGGTGTAGCTCTTGGGGTTGCGACATCAGCA…
XXI.1.2	KY042141	Pigeon	Pakistan	Jallo_Lahore_221B	2016	ATGGGCTCCAAACCTTCTACCAGGATCCCAATACCTCTAATGCTGATCACCCGAATCATGTTGATATTGAGCTGCATCTGTCTGACAAACTCTCTTGACGGCAGGCCTCTTGCAGCTGCGGGGATTGTGGTAACAGGAGATAAAGCAGTCAACATATACACCTCGTCTCAAACGGGGTCAATCATAGTTAAGTTGCTCCCAAATATGCCCAAGGATAAGGAGGCGTGTGCAAAAGCCCCCTTAGAAGCATACAACAGAACACTGACTACTTTACTCACCCCCCTTGGTGATTCCATCCGCAGGATACAAGGGTCTGTGTCCACGTCAGGAGGAAGGAGACAGAAACGCTTTATAGGTGCTATTATCGGTAGTGTAGCTCTTGGGGTCGCGACATCGGCG…
